# Supplementary material for: Genetic Epilepsies and Developmental Epileptic Encephalopathies with Early Onset: A Multicenter Study
Source: Int J Mol Sci. 2024 Jan 19;25(2):1248. doi: 10.3390/ijms25021248 (PMC10816990; doi:10.3390/ijms25021248)
Supplement: Supplementary file 1 [file ijms-25-01248-s001.zip]

Archive with 1 entries (1 files):
- Tab supp S1.xlsx
