# Supplementary material for: Genetic Epilepsies and Developmental Epileptic Encephalopathies with Early Onset: A Multicenter Study
Source: Int J Mol Sci. 2024 Jan 19;25(2):1248. doi: 10.3390/ijms25021248 (PMC10816990; doi:10.3390/ijms25021248)
Supplement: Supplementary file 1 [file ijms-25-01248-s001.zip › Tab supp S1.xlsx]

## Sheet: Foglio1
Patient	Gender	Family history	Age at first seizure (months)	Seizure type at onset 0 focal onset; 1 generalized onset; 2 spasms	Neurological examination (0 normal; 1 patologico)	Developmental delay / ID	Behavioural problems	EEG (onset)	neuroimaging	Drug resistance	Age at last follow-up visit	Seizures at last follow-up	EEG pattern at last follow-up visit	DEE vs. Epilepsy	Genetic diagnosis	Gene / Chromosomal abnormality	sanger/NGS/MLPA	Hete/Homo	Missenso (M) / Frameshift (F) /Nonsense (N)	inheritance (de novo, mat, pat, NA)	ACMG classification	Franklin	Varsome	LOVD	Clinvar	Intervar	GnomAD	pLOEF	Missense z score	Mutation taster	SNAP2	Commentary	Karyotype	Telomeres	ARRAY CGH-SNP (0 not performed/1 normal/2 abnormal)	Spatial resolution	Hg	ARRAY CGH / SNP-ARRAY	Chromosome (q o p)	Del/Dup	CNV dimensions	inheriance (de novo, mat, pat, NA)	CLINGEN classification	CLINGEN classification details	UCSC	DGV	Decipher	Clingen	involved genes
1	M	negative	0	Generalized (tonic-clonic seizures)	Abnormal	positive	NA	Normal	abnormal	no	69	no	Focal discharges	Epilepsy	LP	KCNQ2 NM_172107.4: c.502T>A (p.Phe168Ile)	hete c.502T>A (p.Phe168Ile)variant in KCNQ2	1	M	NA	LP (causative)	VUS	LP	NR	NR	VUS	NR	0.16	4.04	Pat	LP	not reported but: varsome + franklin+snap2 + mutation taster:damaging	NA	NA	1	NA	NA	Normal	NA	NA	NA	NA	NA	NA	NA	NA	NA	NA	NA
2	M	negative	6	Generalized (tonic-clonic seizures)	Abnormal	positive	No	Generalized discharges	abnormal: Cerebellar hypoplasia (pons)	yes	123	Focal seizures	poor organization of background activities with generalized epileptiform discharges	DEE	P	RARS2 NM_020320.5: c.1367G>C(p.R456P)/ c.71T>A(p.L24*)	NGS	2	M / N	NA/NA	VUS/Pat	VUS / LP	VUS/Pat	NR/NR	NR/NR	VUS/Pat	NR/NR	0.92	0.06	Pat/Pat	Pat/NA	first one:likely VUS, GnomAD: variants on the same residue rported in hete state. The second one is a LOF, reported in intervar	nn	no	2	NA	NA	2 dup16p13.2 (mat)	16p	Dup	NA	mat	NA	NA	NA	NA	NA	NA	NA
3	F	negative	0	Focal	Abnormal	negative	No	Multifocal discharges	abnormal: Malacic lesions	no	28	no	excess slow activity	Epilepsy	P	IKBKG NM_001099857.5: exons deleted between 4 and 10	MLPA	1	NA	de novo	Pat	NA	NA	NA	NA	NA	NA	NA	NA	NA	NA	OMIM: The most common mutation in IP is a genomic rearrangement resulting in deletion of part of the NEMO gene (300248.0001). An 870-bp region of identity corresponding to an MER67B repeat exists both in intron 3 and 3-prime to exon 10; recombinations between the regions of identity delete exons 4 though 10 of NEMO.	no	no	0	NA	NA	NA	NA	NA	NA	NA	NA	NA	NA	NA	NA	NA	NA
4	M	negative	0	x	Abnormal	positive	No	Multifocal discharges	abnormal: Periventricular white matter changes	yes	103	drop attack	Poor organization of background activities with multifocal epileptiform discharges	Epilepsy	LP	RPS6KA3 NM_004586.3: c.1602+1G>T	sanger	1	NA	de novo	LP	LP	Pat	NR	NR	NA	NR	0.09	4.52	NA	NA	gnomAD: intronic variants are reported in the same region. Causative if phenotype is suggestive	no	no	1	NA	NA	Normal	NA	NA	NA	NA	NA	NA	NA	NA	NA	NA	NA
5	F	negative	15	Focal	Abnormal	positive	Yes (Behavior disorder with psychomotor agitation )	Multifocal discharges	abnormal: Cerebral atrophy, Cerebellar atrophy, Thin CC, Hypointense signal in the substantia nigra and globus pallidus	yes	86	multiple seizure types	Poor organization of background activities with multifocal epileptiform discharges	DEE	P	WDR45 NM_001029896.2: c.52C>T(p.Gln18*)	NGS, gene panel	1	N	de novo	Pat	Pat	Pat	NR	Pat	Pat	NR	0.21	2.02	Pat	NA		46,XX	no	2	NA	NA	dup Xq21.1 (ca 750 kb), paternally inherited	Xq	Dup	750 Kb	pat	unclassifiable	NA	NA	NA	NA	NA	NA
6	M	negative	22	Focal	Abnormal	positive	No	Focal discharges	abnormal: large subcortical cysts	no	63	No	Poor organization of background activities with multifocal epileptiform discharges	Epilepsy	P	MLC1 NM_015166.4: c.449_455delTCCTGCT ( p.Leu150fs) / c.714+5G>C		2	F / ?	NA/NA	PAT/VUS	Pat/VUS	PAT/VUS	NR/NR	Pat/NR	NA/NA	NR/NR	0.74	0.2	NA	NA	first one: known P. second one: VUS/LP , GnomAD: intronic variants are reported in the same region, prediction tools: deleeroious. Varsome: Benign computational verdict based on 1 benign prediction from DANN vs no pathogenic predictions and the position is not strongly conserved (GERP++ rejected substitutions = 4.94 is less than 5.5).	no	no	0	NA	NA	NA	NA	NA	NA	NA	NA	NA	NA	NA	NA	NA	NA
7	F	negative	8	Febrile seizures	Abnormal	positive	No	Normal	Normal	yes	36	focal onset evolving to bilateral tonic-clonic (with/without fever), absences.	NA	DEE	P	GABRA1 NM_001127644.2: c. 641G>A p. Arg214His	NGS, NGS GENE PANEL	1	M	de novo	Pat	Pat	Pat	NR	Pat	LP	NR	0.37	3.15	pat	pat	Reported in clinvar	no	no	0	NA	NA	NA	NA	NA	NA	NA	NA	NA	NA	NA	NA	NA	NA
8	M	negative	12	Generalized (epileptic spasms)	Abnormal	positive	No	Hypsarrhythmia	abnormal	no	216	No	Poor organization of background activities	DEE	P	SMS NM_004595.5: c.200G>A p.G67E	Sanger	emi	M	mat	pat	pat	NA	NA	NA	NA	NA	NA	NA	NA	NA	NA	NA	normal	1	NA	NA	Normal	NA	NA	NA	NA	NA	NA	NA	NA	NA	NA	NA
9	F	sister with the same monogenic condition	20	DEE-SWAS	Abnormal	positive	No	DEE-SWAS	abnormal: Liquor space enlargements	yes	72	DEE-SWAS	DEE-SWAS	DEE	P	ALDH18A1 NM_002860.4: 1:c. 88+1G>A; p. Leu455Ser(c.1364T>C)		1	M	PAT/MAT	PAT/LP	Pat/VUS	Pat/LP	NR/NR	LP/NR	NA/	RIP/NR	0.52	1.97	Pat/Pat	NA/Pat	the first one is reproted twice in GnomAD; classified as LP in Clinvar (Invitae). Second variant: within a functional domain. Both causative.	46,XX	NA	1	NA	NA	Normal	NA	NA	NA	NA	NA	NA	NA	NA	NA	NA	NA
10	F	sister with the same monogenic condition	24	DEE-SWAS	Abnormal	positive	No	DEE-SWAS	abnormal: Liquor space enlargements	no	120	DEE-SWAS	DEE-SWAS	DEE	P	ALDH18A1 NM_002860.4: 1:c. 88+1G>A; p. Leu455Ser(c.1364T>C)	NA	1	M	PAT/MAT	PAT/LP	Pat/VUS	Pat/LP	NR/NR	LP/NR	NA/	RIP/NR	0.52	1.97	Pat/Pat	NA/Pat	the first one is reproted twice in GnomAD; classified as LP in Clinvar (Invitae). Second variant: within a functional domain. Both causative.	46,XX	NA	1	NA	NA	Normal	NA	NA	NA	NA	NA	NA	NA	NA	NA	NA	NA
11	M	positive for epilepsy	23	Febrile seizures	Abnormal	positive	ADHD	Multifocal discharges	Normal	no	120	DEE-SWAS	DEE-SWAS	Epilepsy	P	MBD5 NM_001378120.1: c. 3952 T>C; p.Ser1318Pro	NGS	1	M	de novo	VUS	VUS-LB	VUS	NR	NR	NR	RIP	0.14	0.86	Pat		Nuerous missense variants in GnomAD, reported 4 times in hete state, predicted as damaging. AA 852 – 1494 are lacking in isoform 2.	NA	NA	0	NA	NA	NA	NA	NA	NA	NA	NA	NA	NA	NA	NA	NA	NA
12	F	1	1	Febrile seizures	Normal	positive	ASD	Normal	abnormal: Thin CC	no	400	no	Normal	Epilepsy	LP	KCNQ2 NM_172107.4: c.1642G>C; (p.D548H)		1	M	pat	LP	LP	LP	NR	NR	VUS	NR	0.16	4.04	Pat	Pat	prediction tools report it as damaging	NA	NA	0	NA	NA	NA	NA	NA	NA	NA	NA	NA	NA	NA	NA	NA	NA
13	M	negative	0	Focal	Abnormal	positive	ASD	Poor organization of background activities	Normal	no	19	Myoclonic seizures	Multifocal discharges	DEE	P	CACNA1G NM_018896.5: C.4591A>G, p.Met1531Val	NGS 149 genes	1	M	de novo	Pat	VUS-LP	Pat	NR	Pat	LP	NR	0.2	5.05	Pat	Pat	already reported in the literature in affected subject	NA	NA	0	NA	NA	NA	NA	NA	NA	NA	NA	NA	NA	NA	NA	NA	NA
14	F	negative	0	Febrile seizures	Normal	negative	0	Normal	Normal	no	121	No	Focal discharges	Epilepsy	LP	SCN1A NM_001165963.4: C.5159T>A, p.Ile1720Asn		1	M	NA	LP	LP	LP	NR	NR	VUS	NR	0.07	5.22			Clinvar: a substitution on the next aminoacidic residue is reported as a VUS. In Uniprot: variants in the same region are reported in association with Dravet syndrome	46,XY, der(13), t(Y;13)(q12;p12), mat	NA	0	NA	NA	NA	NA	NA	NA	NA	NA	NA	NA	NA	NA	NA	NA
15	F	negative	6	Febrile seizures	Abnormal	positive	Yes (Behavior disorder with psychomotor agitation )	NA	abnormal: Diffusion restriction in the posterior limb of the internal capsule	no	79	Myoclonic seizures	poor organization of background activities	Epilepsy	LP	GLDC NM_000170.3: c.2093C>T (p.Thr698Ile); Del c.1-?_334+?del		2	M / N	mat/pat	VUS/LP	VUS	NU	PAT	NR	VUS	NR	-1.11	-1.59	Pat	Pat	not reported on Gnomad, but different substitutions on the same aminoacidi residue have been reported	NA	NA	0	NA	NA	NA	NA	NA	NA	NA	NA	NA	NA	NA	NA	NA	NA
16	M	positive for febrile seizures and dravet syndrome		Febrile seizures	Normal	positive	no	NA	NA	no	72		Focal discharges	Epilepsy	P	SCN1A NM_001165963: c.3610T>C, trp1204arg		1	M	NA	Pat	LP	LP	NR	Pat		NR	0.07	5.22	Pat	Pat	ClinVar: 3 reports; already published	NA	NA	0	NA	NA	NA	NA	NA	NA	NA	NA	NA	NA	NA	NA	NA	NA
17	M	positve	36	Generalized	Abnormal	positive	no	Focal discharges	abnormal: malformations of cortical development, thin optic trait	no	39	no	Focal discharges	Epilepsy	LP	TUBB NM_178014.4: c.874C>G, p.Gln292Glu	NGS	1	M	de novo	VUS/LP	LP	NU	NR	NR	NR	NR	0.29	5.63	Pat	Pat		NA	NA	0	NA	NA	NA	NA	NA	NA	NA	NA	NA	NA	NA	NA	NA	NA
18	M	negative	0	Focal	Normal	positive	no	Focal discharges	Normal	no	60	no	Normal	Epilepsy	LP	KCNQ2 NM_172107.4: p.Asn258Lys, c.774C>G	NGS	1	M	de novo	LP	LP	NU	NR	VUS	NR	NR	0.16	4.04	Pat	Pat		NA	NA	0	NA	NA	NA	NA	NA	NA	NA	NA	NA	NA	NA	NA	NA	NA
19	M	1	1	Status epilepticus	Abnormal	positive	no	8	abnormal: White matter abnormalities, Cerebral atrophy, Cerebellar atrophy	yes	24	yes	poor organization of background activities	DEE	LP	SLC19A3 NM_025243.4: c. 548 C>T p.A183V (omo)	NGS	2	M	mat/pat	VUS/LP	VUS	NU	NR	VUS	VUS	NR	0.59	-0.37	Pat	Pat	Clinvar: same variant reported in two siblings	NA	NA	1	NA	NA	Normal	NA	NA	NA	NA	NA	NA	NA	NA	NA	NA	NA
20	M	negative	0	Focal	Abnormal	positive	no	Multifocal discharges	Normal	yes	50	Generalized seizures	Poor organization of background activities with multifocal epileptiform discharges	DEE	LP	CDKL5 NM_001323289.2: c.569delA, p.Lys190fs	NGS	1	F	de novo	LP	LP	NU	NR	NR	NA	NR	0.23	2.74	Pat	NA		NA	NA	0	NA		?	NA	NA	NA	NA	NA	NA	NA	NA	NA	NA	NA
21	M	negative	1	Focal	Abnormal	positive	no	Multifocal discharges	Normal	yes	31	focal motor seizures and epilepticus spasms	background activities with multifocal discharges	DEE	LP	CDKL5 NM_001323289.2: c.601_603delCTT, p.Leu201del	NGS	1	M	de novo	LP	LP	NU	NR	VUS	NA	NR	0.23	2.74	Pat	NA		NA	NA	0	NA	NA	NA	NA	NA	NA	NA	NA	NA	NA	NA	NA	NA	NA
22	M	negative	1	Focal	Abnormal	positive	no	poor organization of background activities with interictal epileptiform discharges	Normal	yes	48	Focal seizures	Multifocal discharges	DEE	LP	KCNT1 NM_020822.3: c.2677G>A(p.Glu893Lys	NGS	1	M	NA	LP	LP	NU	NR	LP	LP	NR	0.47	2.86	Pat	NA	Seq FASTA with a different aminoacid in 893 (F)	NA	NA	0	NA	NA	NA	NA	NA	NA	NA	NA	NA	NA	NA	NA	NA	NA
23	M	negative	1	Focal	Abnormal	positive	no	burst-suppression pattern	Normal	yes	30	Focal seizures	Multifocal discharges	DEE	P	SCN2A NM_001040142.2: c.2567G>A (p.Arg856Gln)	NGS	1	M	de novo	Pat	Pat	NU	NR	Pat	LP	NR	0.13	6.46	Pat	Pat	Uniprot: R856L reported in DEE14.	NA	NA	0	NA	NA	NA	NA	NA	NA	NA	NA	NA	NA	NA	NA	NA	NA
24	F	positive for cortical malformation	0	Focal	Abnormal	positive	no	burst-suppression pattern	abnormal: thin CC	yes	70	polymorfic seizures	poor organization of background activities	DEE	LP	KCNQ2 NM_172107.4: c.1689C>A p.Asn563Glu o p.asp563Glu ?	NGS	1	M	de novo	VUS/LP	LP	NU	NR	Pat	LP	NR	0.16	4.04	Ben	Pat	not located ina functional domain, reported on ClinVar	NA	NA	0	NA	NA	NA	NA	NA	NA	NA	NA	NA	NA	NA	NA	NA	NA
25	M	positive	34	Generalized (epileptic spasms)	Abnormal	positive	ASD	Hypsarrhythmia	abnormal: Cerebral atrophy, Cerebellar atrophy	yes	240	generalized and focal seizures	poor organization of background activities with multifocal epileptiform discharges	DEE	P	ADSL NM_000026.4: p. R426H; c.1277G>A	NGS	2?	M	mat/pat	Pat	Pat	NU	Pat	Pat	LP	Rip	0,53-1,07	0.8	Pat	Pat	already known (as the commonest P variant)	46,XY	NA	1	NA	NA	Normal	NA	NA	NA	NA	NA	NA	NA	NA	NA	NA	NA
26	M	positive	13	Generalized (epileptic spasms)	Abnormal	positive	ASD	Hypsarrhythmia	abnormal: Cerebral atrophy, Cerebellar atrophy	yes	384	generalized and focal seizures	background activities with multifocal epileptiform discharges	DEE	P	ADSL NM_000026.4: p. R426H; c.1277G>A	NGS	2?	M	mat/pat	Pat	Pat	NU	Pat	Pat	LP	Rip	0,53-1,07	0.8	Pat	Pat	already known (as the commonest P variant)	46,XY	NA	1	NA	NA	Normal	NA	NA	NA	NA	NA	NA	NA	NA	NA	NA	NA
27	F	negative	2	Focal	Abnormal	positive	no	Focal discharges	abnormal	yes	60	Focal seizures	Multifocal discharges	DEE	LP	KCNT1 NM_020822.3: c.2677G>A p.E893K	NGS	1	M	de novo	LP	LP	NU	NR	LP	LP	NR	0.47	2.86	Pat	NA	Seq FASTA has a different aminoacid in position 893 (F)	NA	NA	0	NA	NA	NA	NA	NA	NA	NA	NA	NA	NA	NA	NA	NA	NA
28	F	positive for migraine	15	Focal	Normal	positive	Attachment disorder	NA	Normal	no	120	Focal seizures	Focal discharges	Epilepsy	P	PACS1 NM_018026.4: g. 145854 C>T c. 607 C>T p. Arg203Trp	NR	1	M	de novo	Pat	Pat	NU	Pat	Pat	NU	NU	NU	NU	NU	NU	already known as pathogenic	NA	NA	0	NA	NA	NA	NA	NA	NA	NA	NA	NA	NA	NA	NA	NA	NA
29	M	positive for trisomy 13	3	Focal	Normal	positive	ASD	Focal discharges	Normal	no	132	Generalized seizures	Normal	Epilepsy	P	KCNQ2 NM_172107.4: c. C365T p.S122L	NR	1	M	de novo	Pat	Pat	NU	Pat	Pat	LP	NR	0.16	4.04	Pat	Pat		NA	NA	0	NA	NA	NA	NA	NA	NA	NA	NA	NA	NA	NA	NA	NA	NA
30	F	negative	0	Generalized	Abnormal	positive	ASD	NA	abnormal: cortical malformation			NA	NA	DEE	P	PNKP NM_007254.4: p thr424glyfs*49 c.1253_1269dup, p. ala432glyfs*34	WES	2	F	mat/pat	Pat/LP	Pat/NA	NU	Pat/NR	Pat/NR	NA	Rip/NR	0,61-1,21	-1.31	NA	NA	Second variant: absent, but a similar frameshift variant affecting the same position is pathogenic	NA	NA	0	NA	NA	NA	NA	NA	NA	NA	NA	NA	NA	NA	NA	NA	NA
31	F		24	Focal to bilateral tonic-clonic seizures	Abnormal	positive	no	poor organization of background activities with interictal epileptiform discharges	Normal	no	170	no	Normal	Epilepsy	LP	IQSEC2 NM_001111125.3: c.2201_2202delAC, p.Tyr734fs	NGS	1	F	de novo	LP	LP	NU	NR	NR	NA	NR	0.13	5.19	Pat	NA	LOVD a different Frameshift is pathogenic in the same region	NA	NA	0	NA	NA	NA	NA	NA	NA	NA	NA	NA	NA	NA	NA	NA	NA
32	M	negative	1	Generalized	Abnormal	positive	no	excess slow activity	abnormal: white matter abnormalities	yes	300	Generalized seizures	excess slow activity	DEE	LP	SCN8A NM_001330260.2: c.2201_2202delAC, p.Tyr734fs		1	M	de novo	LP	LP	NU	NR	NR	VUS	NR	0.13	7.64	Pat	NA		NA	NA	0	NA	NA	arr 17q21.31(43655747x2, 43675408-44231946x1, 44243234x2)	NA	NA	NA	NA	NA	NA	NA	NA	NA	NA	NA
33	F	negative	12	Focal	Normal	positive	ASD	Focal discharges	abnormal	no	180	no	Focal discharges	DEE	LP	STXBP1 NM_001032221.6: c.1686_1702del; p. K562fs); CDH15 (c.337G>T, p.Glu113X		.1/1	F / N	de novo	VUS-LP/LB	LP/LP	NU	NR/NR	NR/NR	NA/NA	NR/Rip	0,09/0,58-1,1	4,26/-1,01	Ben/Ben	NA	patient's phenotype is more in keeping with STXBP1. CDH15 variant reported 5 times on gnomad	NA	NA	0	NA	NA	NA	NA	NA	NA	NA	NA	NA	NA	NA	NA	NA	NA
34	F	positive	6	Generalized	Normal	positive	NA	NA	Normal	no	84	no	NA	Epilepsy	P	SCN8A NM_001330260.2: c. 5630A>G p. Asn1877Ser	NGS	1	M	mat	Pat	Pat	NU	VUS	LP	VUS	NR	0.13	7.64	Pat	Pat		NA	NA	0	NA	NA	NA	NA	NA	NA	NA	NA	NA	NA	NA	NA	NA	NA
35	F	positive	7	Generalized	Normal	positive	NA	NA	Normal	no	60	no	NA	Epilepsy	P	SCN8A NM_001330260.2: c. 5630A>G p. Asn1877Ser	NGS	1	M	mat	Pat	Pat	NU	VUS	LP	VUS	NR	0.13	7.64	Pat	Pat		NA	NA	0	NA	NA	NA	NA	NA	NA	NA	NA	NA	NA	NA	NA	NA	NA
36	M	positive	1	Generalized	Abnormal	positive	no	Multifocal discharges	abnormal: White matter abnormalities, Cerebral atrophy, Cerebellar atrophy	yes	48	yes	NA	DEE	LP	SLC19A3 NM_025243.4: c.548C>T; p.A183V	NGS	2	M	mat/pat	VUS/LP	VUS	NU	NR	VUS	VUS	NR	0.59	-0.37	Pat	Pat	Clinvar reports siblings with the same variant	NA	NA	1	NA	NA	Normal	NA	NA	NA	NA	NA	NA	NA	NA	NA	NA	NA
37	F	negative	12	Generalized (epileptic spasms)	Abnormal	positive	no	Focal discharges	abnormal: Liquor space enlargements	no	108	No	slow background activities with focal discharges	DEE	P	46,XX,del (9)(q34.11) involving STXBP1 NM_001032221.6 (previously reported in Mastrangelo et al., 2013)	ARRAY CGH	NA	NA	NA	NA	NA	NA	NA	NA	NA	NA	NA	NA	NA	NA	NA	NA	NA	2	NA	Usato Hg 19	9q34.11 [130,292,884×2,130,301,290-132,733,488×1,132,741,532×2] containing STXBP1 and SPTAN1	9q	Del	2,4 Mb	de novo	pat	NA	NA	NA	NA	NA	NA
38	F	negative	24	Focal	Abnormal	positive	no	Focal discharges	abnormal	no	96	focal motor seizures	focal discharges	Epilepsy	P	MOCS2 NM_176806.3: c.19G>T; p.Val7Phe	NOT REPORTED	2	M	mat/pat	Pat	VUS	NU	Pat	Pat	VUS	Rip	0,39-1,39	-0.08	Pat		Already published. Reported in gnomad as pathogenic	46,XX	NA	1	NA	NA	Normal	NA	NA	NA	NA	NA	NA	NA	NA	NA	NA	NA
39	M	positive for febrile seizures	0	Focal	Abnormal	positive	Behavior disorder (including irritability)	Multifocal discharges	abnormal: Cerebral atrophy	no	6	no	Multifocal discharges	DEE	P	MOCS1 NM_001358530.2: c. 1102+1 G>A	NOT REPORTED	2	splice site	mat/pat	Pat	Pat	NU	NR	Pat	NA	Rip	0,43-1,08	-0.62	NA	NA	Already described in affected patients. Reported in gnomad as pathogenic	NA	NA	0	NA	NA	NA	NA	NA	NA	NA	NA	NA	NA	NA	NA	NA	NA
40	M	negative	8	Focal	Abnormal	positive	no	normal	abnormal: Basal Ganglia involvement, White matter abnormalities	no	66	no	Focal discharges	DEE	P	GFAP NM_002055.5: c.235C>T; p.Arg79Cys	NOT REPORTED	1	M	de novo	Pat	Pat	NU	NR	Pat	VUS	NR	0,41-1,03	0.93	Pat	Pat	recurrent in affected individuals	NA	NA	0	NA	NA	NA	NA	NA	NA	NA	NA	NA	NA	NA	NA	NA	NA
41	F	negative	24	Focal	Abnormal	positive	no	excess slow activity	abnormal: Cerebellar atrophy	yes	60	status epilepticus	Focal discharges	DEE	P	CACNA1 NM_001127222,1: c.4186G>A; p.Val1396Met (=c.4174G>A)	NGS	1	M	de novo	Pat	LP	NU	NR	Pat	VUS	NR	0.13	5.78	Pat	Ben	known pathogenic variant (published; ClinVar)	46,XX	NA	1	NA	NA	Normal	NA	NA	NA	NA	NA	NA	NA	NA	NA	NA	NA
42	M	negative	8	Generalized (epileptic spasms)	Abnormal	positive	no	poor organization of background activities	abnormal: White matter abnormalities, Brain Calcification	yes	48	Generalized seizures	poor organization of background activities	DEE	LP	SAMHD1 NM_015474.4: c.626G>A; p.Gly206Asp	NOT REPORTED	2	M	mat/pat	LP	VUS	NU	NR	NR	NR	NR	0.94	1.55	Pat	Pat	A substitution on the same aminoacid is reported as pathogenic in LOVD and as a VUS in Clinvar (209 G → S in AGS5; does not affect oligomerization; decreased ability to restrict LINE-1 retrotransposon activity; does not affect localization to nucleus. 3 Publications).	NA	NA	0	NA	NA	NA	NA	NA	NA	NA	NA	NA	NA	NA	NA	NA	NA
43	M	positive for febrile seizures	5	Focal to bilateral tonic-clonic seizures	Normal	positive	no	Normal	Normal	no	60	seizure free	normal	Epilepsy	P	PRRT2 NM_145239.3: c.649dupC p.(Arg217Profs*8)	single gene sequencing	NA	NA	pat	Pat	Pat	NU	Pat	Pat	NA	NR	0.77	3.03	NA	NA	reported in various individuals in ClinVar	NA	NA	1	NA	NA	Normal	NA	NA	NA	NA	NA	NA	NA	NA	NA	NA	NA
44	M	positive for ID	12	Generalized (epileptic spasms)	Abnormal	positive	no	Normal	abnormal: White matter abnormalities, Thin CC	yes	156	focal motor seizures	poor organization of background activities with generalized epileptiform discharges	DEE	LP	KMT2A NM_001197104.2:c.3338A> G p. (Lys1113Arg)	WES	1	M	de novo	VUS	VUS	NU	LP	NR	VUS	NR	0.07	6.23	Pat	Ben	classified as VUS, phenotype not judged as in line with Widemann Steinert	46,XY	SI	2	NA	NA	del 7q31.1 (0.269Mbp+/- 0.050Mb) partially involving the IMMP2L gene	7q	Del	0.269Mbp+/- 0.050Mb	NA	unclassifiable	NA	NA	NA	NA	NA	IMMP2L
45	F	positive for febrile seizures	13	Febrile seizures	Normal	positive	no	Normal	normal	no	180	seizure free	normal	Epilepsy	LP	SCN1B NM_001037.5: del c.112delA, p.Ile38fs	single gene sequencing SCN1B	1	F	pat	LP	LP	NU	NR	NR	NA	NR	0,17-1,26	1.22	Pat	NA		NO		0	NA	NA	NA	NA	NA	NA	NA	NA	NA	NA	NA	NA	NA	NA
46	M	negative	12	Generalized	Abnormal	positive	no	Generalized discharges	Normal	yes	192	seizure free	Poor organization of background activities with multifocal epileptiform discharges	Epilepsy	P	SLC2A1: c.1199G>A, Arg400His (R400H)	direct sequencing	1	M	de novo	Pat	Pat	NU	NR	Pat	LP	NR	0.24	2.93	Pat	Pat		NO	SI	0	NA	NA	NA	NA	NA	NA	NA	NA	NA	NA	NA	NA	NA	NA
47	M	negative	0	Focal	Abnormal	positive	no	burst-suppression pattern	abnormal: Thin CC	no	51	seizure free	poor organization of background activities with focal discharges	DEE	P	KCNQ2: c.913_915delTTC p. Phe305del pore domain (S6); NM_172107:c.913_915del, p.(Phe305del)	NGS panel (targeted on epilepsy)	1	N	mat	Pat	Pat	NU	Pat	Pat	NA	NR	0.16	4.04	Pat	NA		NO	NO	1	NA	NA	Normal	NA	NA	NA	NA	NA	NA	NA	NA	NA	NA	NA
48	F	positive for ID	18	Focal to bilateral tonic-clonic seizures	Normal	negative	Attention deficit hyperactivity disorder (ADHD)	poor organization of background activities	Normal	no	156	seizure free	excess slow activity	Epilepsy	LP	PCDH19: NM_001184880:c.2406_2419dup, p.(Leu807Profs*6)	single gene sequencing for genes related to febrile seizures: SCN1A, SCN1B, GABRG2	1	F	pat	LP	NA	NU	NR	NR	NA	NR	0.13	2.59	NA	NA	based on ploef value --> LP	46,XX	SI (n)	2	NA	NA	microdel 1q44, maternally inherited	1q	Del	NA	mat	unclassifiable
49	M	positive for febrile seizure, epilepsy and schizophrenia	5	Generalized	Normal	negative	no	excess slow activity	Normal	no	48	seizure free	normal	Epilepsy	P	PRRT2: NM_145239.3: c.649dupC; p.Arg217fs	SCN1A + SCN2A (sequencing + MLPA): NEGATIVE	1	M	de novo	Pat	Pat	NU	Pat	Pat	NA	NR	0.56	0.26	NA	NA	The c.649dupC variant is a recurrent pathogenic variant that accounts for approximately 77-93% of all pathogenic alleles in the PRRT2 gene (Chen et al., 2011; Meneret et al., 2012; Lee YC et al., 2012; Schubert et al., 2012).	NO	NO	0	NA	NA	NA	NA	NA	NA	NA	NA	NA	NA	NA	NA	NA	NA
50	F	positive for epilepsy and ID	16	Focal to bilateral tonic-clonic seizures	Normal	negative	no	Multifocal discharges	Normal	no	60	NA	normal	Epilepsy	LP	KCNQ3: NM_004519.4: c.1091G>A ; p.R364H	gene seuqencing: PRRT2 (n), KCNQ2 (c.912C>T , maternally inherited, already desribed in the general population)	1	M	de novo	LP	LP	NU	NR	VUS	VUS	NR	0.36	2.07	Pat	Pat	Su clunvar conflicting interpretation. Algorithms developed to predict the effect of missense changes on protein structure and function (SIFT, PolyPhen-2, Align-GVGD) all suggest that this variant is likely to be disruptive, but these predictions have not been confirmed by published functional studies and their clinical significance is uncertain.	NO	NO	0	NA	NA	NA	NA	NA	NA	NA	NA	NA	NA	NA	NA	NA	NA
51	M	negative	8	Focal	Abnormal	positive	no	normal	abnormal: Cerebral atrophy, cerebellar atrophy	yes	72	focal motor seizures	poor organization of background activities with focal discharges	DEE	LP	SCN1A: NM_006920.6:c.682T>C, p.(Ser228Pro)	GLRA1, CRLF1, SCN4A, PRRT2, SCN2A, CLCN1, ATPIA3, CACNA1A,POLG1,UBE3A: single gene sequencing, Exome sequencing	1	M	de novo	LP	LP	LP	NR	LP	LP	NR	0.07	5.22	Pat	Pat		46,XY	NO	2	NA	NA	partial duplication 6q22.31	6q	Dup	NA	NA	unclassifiable	NA	NA	NA	NA	NA	NA
52	M	negative	6	Focal	Abnormal	positive	no	poor organization of background activities	abnormal: Mesial temporal sclerosis (MTS)	no	173	seizure free	Generalized discharges	Epilepsy	LP	ATP1A3: NM_152296:c.2116G>A, p.(Gly706Arg)	NGS panel (283 epilepsy genes) + single gene testing for PCDH19, SCN2A, PRRT2	1	M	NA	LP	LP	NU	LP	Pat	Pat	NR	0.06	6.33	Pat	Pat		NO	NO	0	NA	NA	NA	NA	NA	NA	NA	NA	NA	NA	NA	NA	NA	NA
53	M	negative	5	Focal	Normal	negative	no	Multifocal discharges	Normal	no	26	seizure free	normal	Epilepsy	P	PRRT2: NM_145239.3: c.649C>T p.Arg217Ter	targetd NGS panel 103 epilepsy-related genes	1	N	de novo	Pat	Pat	NU	Pat	Pat	NA	NR	0.56	0.26	Pat	NA		NO	NO	0	NA	NA	NA	NA	NA	NA	NA	NA	NA	NA	NA	NA	NA	NA
54	F	negative	30	Generalized	Normal	positive	Attention deficit hyperactivity disorder (ADHD)	Generalized discharges	Normal	no	86	seizure free	Generalized discharges	DEE	LP	CHD2: NM_001271.4: c.4612T>C, p.(Ser1538Pro)	targetd NGS panel 103 epilepsy-related genes	1	M	de novo	VUS-LP	VUS	NU	NR	NR	VUS	NR	0.07	5.21	Pat	Ben	On clinvar the same AA (Ser1538Phe) is LP.	NO	NO	1	NA	NA	Normal	NA	NA	NA	NA	NA	NA	NA	NA	NA	NA	NA
55	F	negative	15	Focal to bilateral tonic-clonic seizures	Normal	positive	no	Multifocal discharges	abnormal: White matter abnormalities	no	72	seizure free	excess slow activity	DEE	LP	PCDH19: NM_001184880.2: c.1078G>C, Glu360Gln	single gene SLC2A1 (PCR, sequencing, MLPA); GLUT-1, SCN1A	1	M	pat	LP	LP	NU	NR	NR	VUS	NR	0.13	2.59	Pat	Pat	inside the functional domain	NO	NO	1	NA	NA	Normal	NA	NA	NA	NA	NA	NA	NA	NA	NA	NA	NA
56	F	positive for febrile seizures and autistic spectrum disorder	30	Focal	Normal	negative	Attention deficit hyperactivity disorder (ADHD)	Generalized discharges	Normal	yes	72	Generalized seizures	poor organization of background activities with multifocal or generalized discharges	Epilepsy	P	CHD2: NM_001271.4: c.1078G>C , Glu360Gln	targeted NGS panel (195 epilepsy-related genes)	1	F	de novo	Pat	LP	NU	NR	NR	NA	NR	0.07	5.21	Pat	NA		NO	NO	0	NA	NA	NA	NA	NA	NA	NA	NA	NA	NA	NA	NA	NA	NA
57	F	negative	30	Focal	Abnormal	positive	no	NA	abnormal: White matter abnormalities and Corpus callosum hypoplasia	yes	48	focal motor seizures	Multifocal discharges	DEE	LP	SZT2: NM_001365999.1: (c.3632G>A [p.Arg1211Gln] and NM_001365999.1: c8435delC [p.Ser2812Leufs*41	NGS panel for epilepsy	2	M / F	mat/pat	VUS/LP	VUS/LP	NU	NR/NR	NR/NR	VUS/NA	Rip/NR	0.41	2.6	Pat/Pat	NA/NA	possibly damaging on GnomAD	NO	NO	1	NA	NA	Normal	NA	NA	NA	NA	NA	NA	NA	NA	NA	NA	NA
58	F	negative	0	Focal to bilateral tonic-clonic seizures	Abnormal	positive	ASD	excess slow activity	abnormal: Large cisterna magna and White matter abnormalities	no	132	seizure free	poor organization of background activities with multifocal discharges	DEE	P	KCNQ2: NM_172107:	targeted NGS panel (104 genes), VUS on MECP2, PRRT2, and RELN; single gene testing for MECP2 (pAsp398Tyr present in proband's mother) FOXG1, CDKL5, UBE3A, Prader Willi methylation test: negative, SCN1A + SLC2A1 (sequencing + e MLPA): n; quantitative analysis of the 22q13 region regarding genes ARSA, SHANK3, ACR and RABL2B	1	M	de novo	NA	NA	NA	NA	NA	NA	NA	NA	NA	NA	NA	NA	46,XX		1	NA	NA	Normal	NA	NA	NA	NA	NA	NA	NA	NA	NA	NA	NA
59	M	positive for epilepsy	13	Generalized	Abnormal	positive	Behavior disorder (i.e. psychomotor agitation)	excess slow activity	normal	no	26	seizure free	Generalized discharges	Epilepsy	P	SYNGAP1: NM_006772:c.2929del, p. (Ala977Profs*100)	Exome sequencing plus	1	F	de novo	Pat	Pat	NU	NR	NR	NA	NR	0.05	5.6	Pat	NA		NO	NO	1	NA	NA	Normal	NA	NA	NA	NA	NA	NA	NA	NA	NA	NA	NA
60	F	negative	4	Generalized (epileptic spasms)	Abnormal	positive	no	Lennox-Gastaut pattern	abnormal: Cerebral atrophy	yes	168	tonic seizures and atypical absence	Lennox-Gastaut pattern	Epilepsy	P	GABRA1:NM_001127644.2: (c.786_787delAAinsTG (p.Met263Val)	MECP2, SCN1A, CDKL5, PCDH19,STXBP1, SHANK3, FOXG1 (MLPA and direct sequencing): N	1	M	de novo	Pat	Pat	NU	NR	NR	LP	NR	0.37	3.15	Pat	NA	LOVD: different substitutions on the same aminoacid are P. Clinvar: pathogenic	NO	NO	1	NA	NA	Normal	NA	NA	NA	NA	NA	NA	NA	NA	NA	NA	NA
61	F	negative	18	Focal to bilateral tonic-clonic seizures	Normal	negative	Obsessive-compulsive disorder (OCD)	poor organization of background activities	Normal	no	168	seizure free	normal	epilepsy	P	PCDH19: NM_001184880.2: c.1091 dupC p. Tyr366Leufs*10	PCR amplifcation and direct sequencing of exon 1 of the PCDH19 gene	1	F	pat	Pat	Pat	NU	Pat	Pat	NA	NR	0.13	2.59	NA	NA	many reportes on LOVD	NO	NO	0	NA	NA	NA	NA	NA	NA	NA	NA	NA	NA	NA	NA	NA	NA
62	F	positive for epilepsy	9	Generalized (epileptic spasms)	Abnormal	positive	no	Normal	Normal	no	36	seizure free	excess slow activity	Epilepsy	LP	KCNB1: NM_004975.4: c.806c>A p.Ala269Asp	NGS panel (97 epilepsy-related genes)	1	M	de novo/pat	LP/LB	VUS/VUS	NU	NR/NR	NR/NR	VUS/VUS	NR/NR	0,13/0,05	4,27/5,6	Pat/Pat	Pat/Ben		NO	NO	1	NA	NA	Normal	NA	NA	NA	NA	NA	NA	NA	NA	NA	NA	NA
63	F	negative	25	Focal	Normal	positive	no	Normal	Normal	no	78	seizure free	poor organization of background activities with interictal epileptiform discharges	DEE	LP	CHD2: NM_001271.4: c.1946T>C.,p.Leu649Pro	NGS panel (97 epilepsy-related genes)	1	M	de novo	VUS-LP	VUS	NU	NR	NR	VUS	NR	0.07	5.21	Pat	Pat	LOVD: pro648ser is P	46,XX	NO	1	NA	NA	Normal	NA	NA	NA	NA	NA	NA	NA	NA	NA	NA	NA
64	F	negative	4	Status epilepticus	Normal	negative	no	Multifocal discharges	Normal	no	60	seizure free	normal	Epilepsy	P	SCN2A: NM_001040142.2: c.668G>A / p.Arg223Gln	single genes: PCDH19 (MLPA and PCR), SCN1A : NEGATIVE; NGS panel (104 epilepsy-related genes)	1	M	de novo	Pat	Pat	NU	NR	Pat	LP	NR	0.13	6.46	Pat	Ben	already published.	NO	NO	1	NA	NA	Normal	NA	NA	NA	NA	NA	NA	NA	NA	NA	NA	NA
65	M	negative	0	Generalized	Abnormal	positive	no	Focal discharges	Normal	yes	168	generalized seizures	poor organization of background activities with interictal epileptiform discharges	DEE	P	ATP1A3: c.C2864A, p.A955D	NA	NA	NA	de novo	NA	NA	NA	NA	NA	NA	NA	NA	NA	NA	NA	NA	NA	NA	0	NA	NA	NA	NA	NA	NA	NA	NA	NA	NA	NA	NA	NA	NA
66	F	negative	0	Focal to bilateral tonic-clonic seizures	Normal	positive	no	poor organization of background activities	abnormal: Malformations of cortical development	yes	12	focal motor seizures	poor organization of background activities with interictal epileptiform discharges	Epilepsy	LP	MTOR:NM_004958:c.[4350_4361del];[=], p.(K1452_E1455del)	NGS panel (malformations of cortical development)	NA	NA	de novo	LP	Pat	LP	NR	NR	NA	NR	0.18	NA	NA	NA	NA	NO	NO	0	NA	NA	NA	NA	NA	NA	NA	NA	NA	NA	NA	NA	NA	NA
67	M	negative	7	Febrile seizures	Abnormal	positive	ASD	Focal discharges	Normal	yes	108	seizure free	poor organization of background activities	DEE	LP	HNRNPU [NM_031844.3]: c.2277dup, p.(Pro760Serfg*5)	NGS panel (99 epilepsy-related genes)	1	F	NA	LP	LP	NU	NR	NR	NA	NR	0.11	3.37	Pat	NA		46,XY	NA	0	NA	NA	NA	NA	NA	NA	NA	NA	NA	NA	NA	NA	NA	NA
68	F	1	10	Generalized	Abnormal	positive	no	Focal discharges	abnormal: cerebral atrophy	no	144	Focal	Multifocal discharges	DEE	P	PIGW: NM_001346754.2: c.77 T>C ;p.Leu26Ser (previously reported in Peron et al., 2020)	clinical exome sequencing	2	M	mat/pat	pat	Pat	NU	NR	NR	VUS	NR	0,39-1,07	0.05	Pat	Ben		46,XX	NA	1	130 KB	NA	Normal	NA	NA	NA	NA	NA	NA	NA	NA	NA	NA	NA
69	F	positive	6	Generalized	Abnormal	positive	Behavior disorder	Focal discharges	NA	no	564	seizure free	normal	Epilepsy	LP	GATA3: NM_001002295.2: c.800G>A (p.Cys267Tyr)	Sanger	1	M	de novo	LP	LP	NA	VUS	NR	VUS	NR	0.39	1.91	Pat	NA		46,XX	nella norma	1	130 KB	NA	Normal	NA	NA	NA	NA	NA	NA	NA	NA	NA	NA	NA
70	F	negative	36	Febrile seizures	Normal	negative	Behavior disorder	Normal	Normal	yes	264	Focal seizures	poor organization of background activities with interictal epileptiform discharges	DEE	P	STX1B: NM_052874.5: c.733C>T, p.arg245*	NGS tageted panel	1	N	de novo	Pat	Pat	NU	LP	Pat	Pat	NR	0.27	2.94	Pat	NA		46,XX	NA	1	NA	NA	Normal	NA	NA	NA	NA	NA	NA	NA	NA	NA	NA	NA
71	F	negative	2	Generalized (epileptic spasms)	Abnormal	positive	no	NA	Normal	yes	420	Generalized seizures	normal	DEE	LP	STXBP1:NM_001032221.6: c.88-1G>C (splice_site_variant)	Sanger	1	splice site	de novo	LP	LP	NU	NR	NR	NA	NR	0.09	4.26	NA	NA	other intronic (88-2) variants on ClinVar: pathogenetic.	46,XX	NA	0	NA	NA	NA	NA	NA	NA	NA	NA	NA	NA	NA	NA	NA	NA
72	M	positive for epilepsy and ID	11	Generalized	Normal	positive	Behavior disorder	poor organization of background activities	Normal	yes	312	Myoclonic seizures	Generalized discharges	Epilepsy	LP	RAB39B: NM_171998.4 (previously reported in Aspromonte et al., 2020)	NGS	1	M	mat	VUS/LP	VUS	NU	NR	NR	VUS	Rip	0.52	1.94	Pat	Pat	reported in GnomAD	46,XY	NA	1	NA	NA	Normal	NA	NA	NA	NA	NA	NA	NA	NA	NA	NA	NA
73	F	negative	3	Febrile seizures	Abnormal	positive	no	poor organization of background activities	abnormal	yes	576	Generalized seizures	normal	Epilepsy	P	SCN1A: NM_001165963.4: c.4573C>T; p.Arg1525X exon 26	Sanger	1	N	NA	Pat	Pat	Pat	Pat	Pat	Pat	NR	0.07	5.22	Pat	NA	LOVD: 3 reports as P. many entries on Clinvar	NA	NA	0	NA	NA	NA	NA	NA	NA	NA	NA	NA	NA	NA	NA	NA	NA
74	F	negative	6	Status epilepticus	Normal	negative	no	Normal	Normal	yes	60	febrile seizures	normal	DEE	LP	SCN1A: NM_001165963.4: c.5357T>C p.Leu1786Pro	Sanger	1	M	de novo	LP	LP	LP	NR	NR	VUS	NR	0.07	5.22	Pat	Pat	many substitutions in adjacent aminoacids are P for Dravet syndrome	NA	NA	0	NA	NA	NA	NA	NA	NA	NA	NA	NA	NA	NA	NA	NA	NA
75	F	negative	17	Focal to bilateral tonic-clonic seizures	Abnormal	positive	Psychotic disorders	Multifocal discharges	Normal	no	420	seizure free	normal	Epilepsy	LP	PCDH19: c.1786G>C (p.Asp596His)	Sanger	1	M	NA	VUS-LP	VUS	NU	NR	NR	VUS	NR	0.13	2.59	Pat	Pat	ClinVar a substitution of the same aminoacid is repoerted as a VUS. Falls within the functional domain. Conserved aminoacid. Prediction tools report it as damaging (4/6).	46,XX	NA	0	NA	NA	NA	NA	NA	NA	NA	NA	NA	NA	NA	NA	NA	NA
76	M	positive for epilepsy	8	Focal to bilateral tonic-clonic seizures	Abnormal	positive	ASD	Generalized discharges	abnormal: Malformations of cortical development	yes	84	Focal seizures	Multifocal discharges	Epilepsy	LP	MTOR: NM_001184880.2: (c.7501A>T; p.Ile2501Phe)	NGS	1	M	de novo	LP	LP	NU	NR	Pat	VUS	NR	0.18	7.02	Pat	Pat	a different substituion on the same aminoacid (I2501V) is a known P variant	NA	NA	1	130 KB	NA	Normal	NA	NA	NA	NA	NA	NA	NA	NA	NA	NA	NA
77	F	positive for cerebral palsy	6	Febrile seizures	Abnormal	positive	ASD	Generalized discharges	abnormal	yes	228	focal to bilaterla tonic clonic seizures	Focal discharges	DEE	P	SCN1A: NM_001165963.4: c.5313-5315delCAT; p.I1772del	Sanger	1	NA	de novo	Pat	NA	NU	NR	NR	NA	NR	0.07	5.22	Pat	NA		NA	NA	NA	NA	NA	NA	NA	NA	NA	NA	NA	NA	NA	NA	NA	NA	NA
78	M	negative	4	Generalized (epileptic spasms)	Abnormal	positive	no	Hypsarrhythmia	abnormal: Malformations of cortical development (Schizencephaly)	no	72	seizure free	poor organization of background activities	DEE	LP	WDR62: NM_001083961.2: c.589G>T (p.Val197Leu), pat; c.1126T>C (p.Cys376Arg)	NGS	2	M / M	pat/mat	LP/LP	VUS/VUS	NU	NR/NR	VUS/NR	LP/VUS	Rip/Rip	0.86	0.67	Pat/Pat	Pat/Pat	Paternal: reported on LOVd with different substitution on the same AA (V197I). Reported once on GnomAD. Prediction tools: SIFT damaging, Polyphen benign. Maternal: Reported once on Gnomad, predicted as damaging.	46,XY	NA	1	NA	NA	Normal	NA	NA	NA	NA	NA	NA	NA	NA	NA	NA	NA
79	F	positive for epilepsy	3	Generalized	Abnormal	positive	Psychotic disorders	NA	Normal	yes	360	Generalized seizures	normal	DEE	P	SCN1A: NM_001165963.4: c.992insT; L331FsX339	NGS	1	F	NA	Pat	Pat	NA	NR	Pat	NA	NR	0.07	5.22	Pat	NA	Nonsense in a gene with pLI=1.	NA	NA	NA	NA	NA	NA	NA	NA	NA	NA	NA	NA	NA	NA	NA	NA	NA
80	M	negative	8	Generalized (epileptic spasms)	Abnormal	positive	no	Generalized discharges	abnormal: Malformations of cortical development	yes	84	epileptic spams	poor organization of background activities with interictal epileptiform discharges	Epilepsy	P	LIS1 (PAFAH1B1): NM_000430.4: exon 2 deletion	Sanger, MLPA	1	N ?	de novo	Pat	NA	NA	NA	NA	NA	NA	NA	NA	NA	NA	MLPA	NA	NA	0	NA	NA	NA	NA	NA	NA	NA	NA	NA	NA	NA	NA	NA	NA
81	M	negative	0	Generalized	Normal	negative	no	Multifocal discharges	Normal	yes	144	tipical absence	Generalized discharges	Epilepsy	LP	KCNQ2: NM_172107.4: c.1338delC, pR448EfsX16	Sanger	1	F	NA	LP	LP	NU	NR	NR	NA	NR	0.16	4.04	Pat	NA		NA	NA	0	NA	NA	NA	NA	NA	NA	NA	NA	NA	NA	NA	NA	NA	NA
82	F	1	3	Focal	Abnormal	positive	no	Normal	Normal	yes	408	focal, focal to bilateral tonic clonic seizures	normal	DEE	LP	SCN1A: NM_001165963.4: c.698T>G, p.Leu233Arg	Sanger	1	M	NA	LP	LP	LP	NR	NR	VUS	NR	0.07	5.22	Pat	Pat	reported on Uniprot.	NA	NA	0	NA	NA	NA	NA	NA	NA	NA	NA	NA	NA	NA	NA	NA	NA
83	M	negative	0	Generalized	Abnormal	positive	no	NA	Normal	yes	504	absence	normal	Epilepsy	LP	SLC2A1: NM_006516.4: p.Lys256X	Sanger	1	N	NA	LP	NA	NU	NR	NR	Pat	NR	0.24	2.93	NA	NA	suggestive phenotype and very low tolerance --> LP.	46,XY	normal	1	NA	NA	Normal	NA	NA	NA	NA	NA	NA	NA	NA	NA	NA	NA
84	F	negative	5	Febrile seizures	Abnormal	positive	no	NA	Normal	no	624	seizure free	normal	DEE	LP	SCN1A: NM_001165963.4: c.2971C>T;L991F	Sanger	1	M	NA	LP	LP	LP	NR	VUS	VUS	NR	0.07	5.22	Pat	Pat	SNAP2 "The leucine residue is highly conserved and there is a small physicochemical difference between leucine and phenylalanine. This variant is not present in population databases (ExAC no frequency). This variant has not been reported in the literature in individuals with SCN1A-related conditions"	NA	NA	NA	NA	NA	NA	NA	NA	NA	NA	NA	NA	NA	NA	NA	NA	NA
85	F	negative	5	Focal	Abnormal	positive	no	excess slow activity	abnormal: Malformations of cortical development	yes	420	Generalized seizures	poor organization of background activities with interictal epileptiform discharges	DEE	P	LIS1: NM_000430.4: c.37C>T; p.Arg13*	NGS	1	N	de novo	Pat	Pat	NU	NR	Pat	Pat	NR	0.11	3.53	Pat	NA	NA	NA	NA	1	130 KB	NA	Normal	NA	NA	NA	NA	NA	NA	NA	NA	NA	NA	NA
86	M	2	17	Febrile seizures	Abnormal	positive	yes	Normal	Normal	no	300	seizure free	normal	Epilepsy	LP	SCN1A: NM_001165963.4: (c.2797C>A) p.His933Asn	direct sequencing	1	M	NA	LP	LP	NU	NR	LP	LP	NR	0.07	5.22	Pat	Pat	on ClinVar variant H933Y is present	NA	NA	0	NA	NA	NA	NA	NA	NA	NA	NA	NA	NA	NA	NA	NA	NA
87	F	negative	2	Generalized	Abnormal	positive	no	NA	abnormal: Cerebral atrophy	no	420	seizure free	normal	DEE	P	KCNT1: NM_020822.3: c.862G>A, (p.Gly288Ser)	NGS	1	M	de novo	Pat	Pat	NU	Pat	Pat	LP	NR	0.47	2.86	Pat	NA	Seq FASTA: shws a different aminoacid in the same position 288 (F). Variant reported in OMIM.	46,XX	NA	0	NA	NA	NA	NA	NA	NA	NA	NA	NA	NA	NA	NA	NA	NA
88	F	positive for epilepsy	6	Febrile seizures	Normal	negative	no	NA	Normal	yes	348	focal motor seizures	Generalized discharges	Epilepsy	P	SCN1A: NM_001165963.4: c580G>A; p.Asp194Arg	NGS	1	M	mat	Pat	Pat	NU	NR	Pat	NA	NR	0.07	5.22	Pat	Pat	LOVD, same aminoacid (Asp194His): P- ClinVar, Inviate, GeneDX: P	46,XX	NA	1	NA	NA	Normal	NA	NA	NA	NA	NA	NA	NA	NA	NA	NA	NA
89	F	positive	24	Generalized	Abnormal	positive	Psychotic disorders	NA	Normal	no	672	seizure free	excess slow activity	Epilepsy	P	PCDH19: NM_001184880.2: c.2113C>T ; p.(Arg705X)	direct sequencing	1	N	de novo	Pat	Pat	NU	Pat	Pat	VUS	NR	0.13	2.59	Pat	NA	NA	NA	NA	0	NA	NA	NA	NA	NA	NA	NA	NA	NA	NA	NA	NA	NA	NA
90	M	negative	6	Focal	Abnormal	positive	yes	Generalized discharges	Normal	yes	540	focal, focal to bilateral tonic clonic seizures	poor organization of background activities with interictal epileptiform discharges	DEE	P	SCN1A: NM_001165963.4: c. 1804G>T(E602*)	NGS	1	N	NA	LP/Pat	Pat	NU	NR	Pat	Pat	NR	0.07	5.22	Pat	NA	Nonsense in gene with a pLI=1	NA	NA	0	NA	NA	NA	NA	NA	NA	NA	NA	NA	NA	NA	NA	NA	NA
91	F	2	5	Focal to bilateral tonic-clonic seizures	Abnormal	positive	ASD	NA	Normal	yes	156	Generalized seizures	poor organization of background activities with interictal epileptiform discharges	Epilepsy	LP	PCDH19: NM_001184880.2: c.1464_1466del ; p.Ser489del	direct gene seqeuncing	1	N	NA	LP	VUS	NU	NR	NR	NA	NR	0.13	2.59	Pat	NA	NA	NA	NA	0	NA	NA	NA	NA	NA	NA	NA	NA	NA	NA	NA	NA	NA	NA
92	F	positive for epilepsy	0	Focal	Normal	negative	no	Focal discharges	Normal	no	48	seizure free	normal	Epilepsy	P	46,XX,del(20)(q13.33) including KCNQ2 NM_172107.4	ARRAY CGH	NA	NA	NA	NA	NA	NA	NA	NA	NA	NA	NA	NA	NA	NA	NA	NA	NA	2	40Kb	Hg 19	20q13.33(62075647-62342176)x1, mat	20q	Del	266 Kb	mat	Pat	involving KCNQ2 --> P	X	one ovarlapping del	many HI reported, especially KCNQ2	KCNQ2 HI	KCNQ2 +13
93	F	positive for epilepsy	3	Generalized	Normal	negative	no	Focal discharges	Normal	no	48	seizure free	normal	Epilepsy	P	46,XX,del(20)(q13.33) including KCNQ2 NM_172107.4	ARRAY CGH	NA	NA	NA	NA	NA	NA	NA	NA	NA	NA	NA	NA	NA	NA	NA	NA	NA	2	40Kb	Hg 19	20q13.33(62075647-62342176)x1, mat	20q	Del	266 Kb	mat	Pat	involving KCNQ2 --> P	X	one ovarlapping del	many HI reported, especially KCNQ2	KCNQ2 HI	KCNQ2 + 13
94	M	positive	4	Focal to bilateral tonic-clonic seizures	Normal	positive	Attention deficit hyperactivity disorder (ADHD)	Multifocal discharges	normal	no	132	seizure free	normal	Epilepsy	P	46,XY,del(16p11.2) including PRRT2 NM_145239.3	ARRAY CGH	NA	NA	NA	NA	NA	NA	NA	NA	NA	NA	NA	NA	NA	NA	NA	NA	NA	2	NA	NA	16p11.2 deletion involving PRRT2; 14q12 deletion	16p / 14q	Del / Del	NA/NA	NA/NA	pat/NA	NA	NA	NA	NA	NA	NA
95	F	positive for epilepsy	2	Generalized	Abnormal	positive	no	Generalized discharges	abnormal: Cerebral atrophy	no	564	seizure free	excess slow activity	DEE	P	CDKL5: NM_001323289.2: c.607G>C; p.Glu203Gln	NGS	1	M	de novo	Pat	Pat	NU	NR	NR	VUS	NR	0.23	2.74	Pat	Pat		46,XX	normal	1	NA	NA	Normal	NA	NA	NA	NA	NA	NA	NA	NA	NA	NA	NA
96	F	negative	9	Generalized	Abnormal	positive	no	NA	abnormal: Cerebral atrophy, Basal Ganglia involvement (lacuna infarct)	no	516	seizure free	poor organization of background activities	DEE	P	46,XX,del(14q12) including FOXG1 NM_005249.5	ARRAY CGH	NA	NA	NA	NA	NA	NA	NA	NA	NA	NA	NA	NA	NA	NA	NA	46,XX	NA	2	130 KB	19	14q12(28780663-30780833)x1	14q	Del	2 Mb	de novo	Pat	>0,99	X	not overlapping ones	Pat	Pat	FOXG1
97	F	positive for X fragile syndrome	1	Focal	Abnormal	positive	no	Focal discharges	Normal	yes	72	Generalized seizures	excess slow activity	DEE	LP	CDKL5: NM_001323289.2: c.554+5G>A, p.(Gly155Alafs42X) (isoform 001037343.1)	Sanger	1	F	de novo	Pat	LP	NU	NR	NR	NR	NR	0.23	2.74	NA	NA	intronic, Frameshift with stop codon --> P	46,XX	NA	NA	NA	NA	NA	NA	NA	NA	NA	NA	NA	NA	NA	NA	NA	NA
98	F	negative	20	Febrile seizures	Abnormal	positive	no	poor organization of background activities	Normal	yes	72	epileptic spams	Generalized discharges	DEE	P	CDKL5: NM_001323289.2: c.868C>T; p.Gln290Ter	NGS	1	N	de novo	Pat	Pat	NU	NR	Pat	Pat	NR	0.23	2.74	Pat	NA		46,XX	NA	NA	NA	NA	NA	NA	NA	NA	NA	NA	NA	NA	NA	NA	NA	NA
99	F	negative	2	Generalized	Abnormal	positive	no	normal	Normal	yes	36	epileptic spams	poor organization of background activities with interictal epileptiform discharges	DEE	LP	CDKL5: NM_001323289.2: c.2148C>G , p.Tyr716*	NGS	1	N	de novo	Pat	LP	NU	NR	NR	LP	NR	0.23	2.74	Pat	NA	ClinVar reports one delins on the same residue resulting in truncated protein and classified as P	46,XX	NA	1	40 KB	19	Normal	NA	NA	NA	NA	NA	NA	NA	NA	NA	NA	NA
100	F	negative	18	Focal	Abnormal	positive	no	NA	NA	yes	204	Generalized seizures	Generalized discharges	DEE	P	CDKL5: NM_001323289.2: c.1648C>T, p.R550X	NGS	1	N	de novo	Pat	Pat	NU	Pat	Pat	Pat	NR	0.23	2.74	Pat	NA	already known in the literature	NA	NA	NA	NA	NA	NA	NA	NA	NA	NA	NA	NA	NA	NA	NA	NA	NA
101	F	negative	2	Focal	Abnormal	positive	Behavior disorder	NA	NA	no	456	seizure free	excess slow activity	DEE	P	GABRG2: NM_198904.4: c.937_938 delinsGG, p.(Leu313Gly). (previously reported in Cogliati et al., 2019)	NGS, MLPA, Exome sequencing	1	M?	de novo	VUS	NA	NU	NR	NR	NR	NR	0.4	2.99	Pat	Pat		NA	NA	1	NA	NA	Normal	NA	NA	NA	NA	NA	NA	NA	NA	NA	NA	NA
102	F	negative	12	Generalized (epileptic spasms)	Abnormal	positive	Behavior disorder	excess slow activity	abnormal: Cerebral atrophy	no	204	seizure free	excess slow activity	DEE	P	FOXG1: NM_005249.5: c.256delC p.Gln86fs	NGS	1	F	de novo	Pat	Pat	NU	Pat	Pat	NA	NR	0.33	3.49	Pat	NA	already known as pathogenic	46,XX	NA	NA	NA	NA	NA	NA	NA	NA	NA	NA	NA	NA	NA	NA	NA	NA
103	F	negative	24	Focal	Abnormal	positive	no	Generalized discharges	abnormal: Cerebral atrophy	yes	84	focal non motor seizures	Focal discharges	DEE	P	FOXG1: NM_005249.5: c.460dupG p.Glu154fs	NGS	1	F	NA	Pat	Pat	NU	Pat	Pat	NA	NR	0.33	3.49	NA	NA		NA	NA	1	NA	NA	Normal	NA	NA	NA	NA	NA	NA	NA	NA	NA	NA	NA
104	F	negative	30	Focal	Abnormal	positive	no	Multifocal discharges	abnormal: Hydromyelia	no	72	seizure free	Focal discharges	Epilepsy	LP	ARHGEF9: NM_001353921.2: c.311G>A (p.Arg104Gln). (previously reported in Scala et al., 2021)	NGS	1	M / M / ?	de novo/pat/NA	LP/LB/VUS	LP/LB/VUS	NU	NR/NR/NR	NR/NR/VUS	LP/NR/VUS	NR/NR/NR	0,15/0,13/0,49-1,12	3,04/5,78/0,76	Pat/Pat/Pat	Pat/NA/NA	ARHGEF9: funcational domain, expressed in all isoforms	NA	NA	1	NA	NA	Normal	NA	NA	NA	NA	NA	NA	NA	NA	NA	NA	NA
105	M	positive	4	Status epilepticus	Abnormal	positive	NA	normal	Normal	yes	36	yes	Multifocal discharges	Epilepsy	P	46,XY,del(2)(q24.2q24.3)	non-relevant variants	NA	NA	NA	NA	NA	NA	NA	NA	NA	NA	NA	NA	NA	NA	NA	NA	NA	2	NA	Hg 19	2q24.2q24.3 (163,620,004-168,994, 619)x1	2q	Del	5,4 Mb	NA	PAT	del2q24.2 - 2q24.3 (nt 163,620,004-nt 168,994, 619): 1.90 pathogenic	X	no overlapping dels	numerous, de novo, pathogenic		geni HI
106	M	negative	6	Generalized (epileptic spasms)	Abnormal	positive	Behavior disorder	Multifocal discharges	abnormal: Cerebellar hypoplasia	yes	108	yes	NA	DEE	P	47,XY,+21	NA	NA	NA	NA	NA	NA	NA	NA	NA	NA	NA	NA	NA	NA	NA	NA	47,XY+21	NA	0	NA	NA	NA	NA	NA	NA	NA	NA	NA	NA	NA	NA	NA	NA
107	F	negative	24	Generalized (epileptic spasms)	Abnormal	positive	no	Hypsarrhythmia	NA	no	168	no	normal	DEE	P	47,XX,+21		NA	NA	NA	NA	NA	NA	NA	NA	NA	NA	NA	NA	NA	NA	NA	47,XX+21	NA	0	NA	NA	NA	NA	NA	NA	NA	NA	NA	NA	NA	NA	NA	NA
108	F	negative	12	Focal to bilateral tonic-clonic seizures	Abnormal	positive	no	poor organization of background activities with interictal epileptiform discharges	abnormal: Cerebellar hypoplasia, Cerebellar atrophy	no	228	no	Focal discharges	Epilepsy	P	46,XX,del(4p16.3)		NA	NA	NA	NA	NA	NA	NA	NA	NA	NA	NA	NA	NA	NA	NA	NA	NA	2	NA	NA	4p16.3 deletion	4p	Del	NA	de novo	pat	NA	NA	NA	NA	NA	NA
109	F	negative	6	Generalized (epileptic spasms)	Abnormal	positive	no	Hypsarrhythmia	abnormal: Liquor space enlargements, White matter abnormalities ((including hypomyelination)	no	19	no	normal	DEE	P	47,XX,+21		NA	NA	NA	NA	NA	NA	NA	NA	NA	NA	NA	NA	NA	NA	NA	47,XX+21	NA	0	NA	NA	NA	NA	NA	NA	NA	NA	NA	NA	NA	NA	NA	NA
110	F	negative	6	Generalized	Normal	positive	no	Generalized discharges	Normal	yes	168	Myoclonic seizures	Multifocal discharges	Epilepsy	P	46,XX,dup(15q11.2) 46,XX,del(16p11.2)		NA	NA	NA	NA	NA	NA	NA	NA	NA	NA	NA	NA	NA	NA	NA	NA	NA	2	NA	NA	15q11.2(29575646-23179948)x3; 16p11.2(2967395-30198600)x1	15q/16p	Dup / Del	6,4 Mb /27 Mb	NA	Pat / Pat	causative of known deletion syndrome	X	Pat /	Pat /	Pat /	>100
111	F	negative	0	Focal	Abnormal	positive	no	na	NA	no	180	no	normal	epilepsy	P	InvDup15	NA	NA	NA	NA	NA	NA	NA	NA	NA	NA	NA	NA	NA	NA	NA	NA	NA	NA	2	NA	NA	inv-dup 15	15	Dup	NA	NA	Pat	NA	NA	NA	NA	NA	NA
112	F	negative	5	Focal to bilateral tonic-clonic seizures	Normal	positive	NA	na	NA	yes	84	febrile seizures	NA	DEE	P	del(4)t(4;8)(p16.3,p23.3); del(4)t(4;8)(p16.3,p23.3)		NA	NA	NA	NA	NA	NA	NA	NA	NA	NA	NA	NA	NA	NA	NA	del(4)t(4;8)(p16.3,p23.3)	NA	2	NA	NA	performed, unavailable for review	NA	NA	NA	NA	NA	NA	NA	NA	NA	NA	NA
113	F	negative	12	Generalized (epileptic spasms)	Abnormal	positive	NA	Hypsarrhythmia	NA	yes	120	polymorfic seizures	NA	DEE	P	t(4;9) (q2.5;q1.3) / [46, XX t(4;9) (q2.5;q1.3)]		NA	NA	NA	NA	NA	NA	NA	NA	NA	NA	NA	NA	NA	NA	NA	46, XX t(4;9) (q2.5;q1.3)	NA	2	NA	NA	performed, unavailable for review	NA	NA	NA	NA	NA	NA	NA	NA	NA	NA	NA
114	M	negative	12	Generalized	Abnormal	positive	no	Multifocal discharges	abnormal	yes		generalized seizures	poor organization of background activities with interictal epileptiform discharges	DEE	P	InvDup15		NA	NA	NA	NA	NA	NA	NA	NA	NA	NA	NA	NA	NA	NA	NA	46,XY/ 47,XY ?????	NA	2	NA	NA	inv-dup 15	NA	NA	NA	NA	pat	NA	NA	NA	NA	NA	NA
115	M	negative	6	Generalized	Abnormal	positive	no	Focal discharges	Normal	yes	108	focal and generalized seizures	Generalized discharges	DEE	P	46,XY,del(17q21.31) (arr 17q21.31(43655747x2, 43675408-44231946x1, 44243234x2)		NA	NA	NA	NA	NA	NA	NA	NA	NA	NA	NA	NA	NA	NA	NA	NA	NA	2	NA	NA	17q21.31 microdeletion, KDV 17q21.31 microdeletion 560 kb	17q	Del	NA	de novo	pat	NA	NA	NA	NA	NA	NA
116	F	negative	12	Generalized	Abnormal	positive	no	Multifocal discharges	abnormal: Thin CC (dysmorfic)	no	120	no	poor organization of background activities	Epilepsy	P	(UPD chromosome 15)- Angelman syndrome		NA	NA	NA	NA	NA	NA	NA	NA	NA	NA	NA	NA	NA	NA	NA	46,XX	NA	0	NA	NA	NA	NA	NA	NA	NA	NA	NA	NA	NA	NA	NA	NA
117	F	negative	24	Generalized (epileptic spasms)	Abnormal	positive	no	Generalized discharges	abnormal: thin CC	no	36	No	Generalized discharges	DEE	P	47,XX,+13		NA	NA	0	NA	NA	NA	NA	NA	NA	NA	NA	NA	NA	NA	NA	NA	NA	0	NA	NA	NA	NA	NA	NA	NA	NA	NA	NA	NA	NA	NA	NA
118	F	negative	11	Generalized (epileptic spasms)	Abnormal	positive	ASD	poor organization of background activities with interictal epileptiform discharges	abnormal: White matter abnormalities (including hypomyelination)	yes	60	epileptic spams	poor organization of background activities with interictal epileptiform discharges	DEE	P	46,XX,del(1p36-ter), arr[hg19] 1p36.33p36.32(1860742-4843523)x1	direct seuqncing CDKL5, GLUT1 (N)	NA	NA	NA	NA	NA	NA	NA	NA	NA	NA	NA	NA	NA	NA	NA	46,XX	NA	2	NA	NA	terminal 1p36 deletion	1p	Del	NA	NA	pat	NA	NA	NA	NA	NA	NA
119	M	negative	23	Febrile seizures	Abnormal	positive	no	Normal	abnormal: Malformations of cortical development	no	49	seizure free	poor organization of background activities	Epilepsy	P	46,XY,del(6)(q26-qter)	NO	NA	NA	NA	NA	NA	NA	NA	NA	NA	NA	NA	NA	NA	NA	NA	46,XY	YES	2	NA	Hg 19	del 6q26q27 NT:162,933,116-170,906,766 of approximately 8 Mb	6q	Del	8 Mb	de novo	Pat	>0,99	X	few cases	numerous cases	HI
120	F	negative	24	Generalized	Abnormal	positive	Behavior disorder (including irritability)	excess slow activity	abnormal: Cerebellar atrophy	no	36	seizure free	poor organization of background activities with interictal epileptiform discharges	Epilepsy	P	46,XX,del(4p16.3)		NA	NA	NA	NA	NA	NA	NA	NA	NA	NA	NA	NA	NA	NA	NA	HR karyotype: 4p16.3 deletion	NO	0	NA	NA	NA	4q	Del	NA	0	pat	NA	NA	NA	NA	NA	NA
121	M	negative	6	Focal	Normal	negative	no	excess slow activity	Normal	no	24	seizure free	normal	Epilepsy	P	46,XY,del(16p11.2) (29673954-30198600)x1 dn	PRRT2, STXBP1, ARX, CDKL5 e SCN1A, KCNQ2, KCNQ3, SCN2A: N.	NA	NA	NA	NA	NA	NA	NA	NA	NA	NA	NA	NA	NA	NA	NA	NO	NO	2	NA	NA	16p11.2 microdeletion syndrome	16p	Del	NA	0	unclassifiable	NA	NA	NA	NA	NA	NA
122	M	positive for ASD	27	2	Abnormal	positive	ASD	Normal	abnormal:	yes	192	atypical absence	poor organization of background activities with interictal epileptiform discharges	DEE	P	46,XY,dup(Xq28) Xq28(153277239-153877929)x3 mat, 46,XY,del(16p13.11) (16p13.11)(15048751-16223052)x1 pat	NO	NA	NA	NA	NA	NA	NA	NA	NA	NA	NA	NA	NA	NA	NA	NA	46,XY	YES (n)	2	NA	NA	microduplXq28; microdel 16p13.11, paternally inherited	Xq / 16p	Dup	NA	NA/pat	pat	NA	NA	NA	NA	NA	NA
123	F	negative	22	Focal to bilateral tonic-clonic seizures	Abnormal	positive	no	Lennox-Gastaut pattern	abnormal	no	48	seizure free	poor organization of background activities with interictal epileptiform discharges	Epilepsy	P	46,XX,del(15)(q11q13): arr 15q11.2q13.1(22784523-28525460)	NGS panel (99 epilepsy-related genes)	NA	NA	NA	NA	NA	NA	NA	NA	NA	NA	NA	NA	NA	NA	NA	NO	SI	2	NA	NA	del 15q11.2q13.1	15q	Del	NA	de novo	pat	NA	NA	NA	NA	NA	NA
124	F	positive for epilepsy	6	Generalized (epileptic spasms)	Abnormal	positive	no	poor organization of background activities with interictal epileptiform discharges	Not executed	yes	42	tonic seizures	poor organization of background activities with interictal epileptiform discharges	DEE	P	47,XX,+21		NA	NA	NA	NA	NA	NA	NA	NA	NA	NA	NA	NA	NA	NA	NA	47,XX+21	NO	0	NA	NA	NA	NA	NA	NA	NA	NA	NA	NA	NA	NA	NA	NA
125	F	positive for febrile seizures	35	Focal to bilateral tonic-clonic seizures	Normal	negative	ADHD	Multifocal discharges	abnormal: White matter abnormalities ((including hypomyelination)	no	144	seizure free	Generalized discharges	Epilepsy	P	46,XX,dup(16)(p13.11p12.3) pat	NO	NA	NA	NA	NA	NA	NA	NA	NA	NA	NA	NA	NA	NA	NA	NA	NO	NO	2	NA	NA	Microduplication 16p13.11 (2.5 Mb)	16p	Dup	2,5 Mb	NA	unclassifiable	NA	NA	NA	NA	NA	NA
126	F	negative	8	NA	Abnormal	positive	ASD	NA	abnormal: Thin CC	yes	168	generalized seizures	poor organization of background activities with interictal epileptiform discharges	DEE	P	46,XX,del(1q44) ARRAY-CGH, de novo	NO	NA	NA	NA	NA	NA	NA	NA	NA	NA	NA	NA	NA	NA	NA	NA	46,XX	SI	2	NA	NA	500 kb deletion 1q44 de novo	1q	Del	500 Kb	de novo	unclassifiable	NA	NA	NA	NA	NA	NA
127	M	negative	0	Focal	Normal	positive	no	Generalized discharges	abnormal: White matter abnormalities ((including hypomyelination)	no	26	seizure free	normal	Epilepsy	P	46,XY,del(1p36), ARRAY-CGH, de novo		NA	NA	NA	NA	NA	NA	NA	NA	NA	NA	NA	NA	NA	NA	NA	46,XY	SI	2	NA	NA	1p36 deletion syndrome	1p	Del	NA	de novo	pat	NA	NA	NA	NA	NA	NA
128	M	positive for speech delay	21	Focal to bilateral tonic-clonic seizures	Normal	positive	no	poor organization of background activities	abnormal: White matter abnormalities ((including hypomyelination)	no	24	generalized seizures	poor organization of background activities	Epilepsy	P	46,XY,del(15)(q11.2q13.1) ARRAY-CGH, de novo		NA	NA	NA	NA	NA	NA	NA	NA	NA	NA	NA	NA	NA	NA	NA	NO	NO	2	NA	NA	partial 15q deletion,r 4,8 Mb (de novo)	15q	Del	4,8 Mb	de novo	unclassifiable	NA	NA	NA	NA	NA	NA
129	F	positive for epilepsy and ID	7	Generalized (epileptic spasms)	Abnormal	positive	Behavior disorder	poor organization of background activities with or without interictal epileptiform discharges	Normal	no	204	seizure free	excess slow activity	DEE	P	46,XX,dup(14)(q11.2q12)	NO	NA	NA	NA	NA	NA	NA	NA	NA	NA	NA	NA	NA	NA	NA	NA	46,XX	SI	2	NA	NA	partial 14q duplication, de novo, including FOXG1	14q	Dup	NA	de novo	pat	NA	NA	NA	NA	NA	NA
130	F	negative	12	Febrile seizures	Abnormal	positive	no	na	abnormal	yes	59	febrile seizures	Focal discharges	Epilepsy	P	46,XX,del(5)(q11.2q13.2) and 46,XX,dup(5q13.2)	NO	NA	NA	NA	NA	NA	NA	NA	NA	NA	NA	NA	NA	NA	NA	deletion: causative, duplication: VUS	NO	NO	2	25-50Kb	hg19	del 5q11.2 + dup 5q13.2	5q / 5q	Del / Dup	12.3 Mb / 2.3 Mb	de novo	unclassifiable	NA	P / VUS (ClinVar)	NA	P / VUS	NA	PDE4D, ERCC8, NDUFAF2, ZSWIM6, KIF2A, CWC27, PIK3R1, MARVELD2, OCLN / BDP1, MCCC2, CARTPT, MAP1B and additional non-MORBID genes
131	F	negative	8	Febrile seizures	Normal	positive	no	normal	Normal	no	36	seizure free	Generalized discharges	Epilepsy	P	46,XX,del(4p16.3)	NGS	1	M / M	NA	VUS/VUS	LP/VUS	NU	Pat/NR	VUS/VUS	VUS/VUS	Rip/NR	0,56/ 0,6-1,02	.-0,74/0,42	Pat/Ben	Pat/Pat	Both usually recessive. POLG can cause AD disorders. POLG: benign on Gnomad, causative on uniprot. PIGN: on gnomad a different substitution on the same aminoacid is reported (4 alleles)	46,XX	NA	2	NA	Hg 19	del 4p16.3 (72447 -1508699), of approx. 1.4 Mb	4p	Del	1,4 Mb	de novo	PAT	clingen >0,99	X	few cases	many cases bu not including WHS genes	HI	includes HI genes
132	F	negative	18	Febrile seizures	Abnormal	positive	no	na	Normal	no	168	seizure free	Multifocal discharges	Epilepsy	P	46,XX,del(8)(p23.3p23.2) and 46,Xxdup(13)(q32.1q34)	NA	NA	NA	NA	NA	NA	NA	NA	NA	NA	NA	NA	NA	NA	NA	NA	46,XX, t(8;13), unbalanced	NA	2	NA	NA	unbalances translocation between the chromosomes 8 and 13, de novo, causing a 4.74 Mb deletion at the region 8p23.3p23.2 and a 18.89 Mb duplication at the 13q32.1q34 region	8p e 13q	del e dup	4.74 Mb e 18.89 Mb	de novo	pat	NA	NA	NA	NA	NA	NA
133	F	NA (adopted patient)	36	Generalized (atypical seizures)	Abnormal	positive	Psychotic disorders	na	Normal	no	396	seizure free	excess slow activity	Epilepsy	P	46,XX,del(6)(q21q22.31)	NA	NA	NA	NA	NA	NA	NA	NA	NA	NA	NA	NA	NA	NA	NA	NA	NA	NA	2	NA	Hg 19	6q21q22.31 (nt 114376805-119445861)x1	6q	Del	5,07 Mb	NA	Pat	includes >35 geni, described on Decippher. No reports on DGV.	X	none overlapping	many de novo pathogenic deletions	4 HI genes	4 HI genes
134	M	positive for epilepsy	9	Generalized (epileptic spasms)	Abnormal	positive	no	na	abnormal	yes	336	tonic seizures	normal	DEE	P	46,XX,del(9)(q33.3q34.11)	no	NA	NA	NA	NA	NA	NA	NA	NA	NA	NA	NA	NA	NA	NA	NA	46,XY	NA	2	NA	Hg 19	9q33.3q34.11 (nt 128987004-131852122)x1	9q	Del	2,87 Mb	de novo	Pat	>0,99	X	none overlapping	48 reported deletions, variable phenotype, many are pathogenic, many HI genes.	3 HI genes	78-84 genes
135	F	negative	1	Focal to bilateral tonic-clonic seizures	Abnormal	positive	no	na	abnormal: White matter abnormalities ((including hypomyelination)	no	252	seizure free	excess slow activity	Epilepsy	P	46,XX,del(1)(p36.33p36.32) previously reported in Carter et al., 2019	NA	NA	NA	NA	NA	NA	NA	NA	NA	NA	NA	NA	NA	NA	NA	NA	46,XX	normal	2	25 KB	Hg 19	1p36.33p36.32 (nt 746608-5160050)x1 (4,4 Mb); 2p25,3,3p25,2(nt 17019-4979949)x3 (4,9 Mb)	1p / 2p	Dup / Del	4,4 Mb e 4,9 Mb	de novo	Pat/VUS	>0,99/ 0,75	X	none overlapping	many deletions inside the 1p36 deletion syndrome region, overlapping, both de novo and inherited.	many inside the del1p36 region	>100 inside the del/ 34 inside the dup
136	F	negative	0	Generalized	Abnormal	positive	Behavior disorder	na	abnormal: Basal Ganglia involvement, White matter abnormalities ((including hypomyelination)	no	300	seizure free	Generalized discharges	Epilepsy	P	46,XX,del(9qter)	NA	NA	NA	NA	NA	NA	NA	NA	NA	NA	NA	NA	NA	NA	NA	NA	ish del(9)(qter)(D9S325-)	ish del(9)(qter)(D9S325-)	0	NA	NA	NA	NA	NA	NA	NA	NA	NA	NA	NA	NA	NA	NA
137	M	negative	1	Generalized	Abnormal	positive	ASD and behavior disorder	na	abnormal: White matter abnormalities (including hypomyelination)	no	420	seizure free	poor organization of background activities	Epilepsy	P	46,XX,del(1)(p36.33p36.31) previously reported in Carter et al., 2019	NA	NA	NA	NA	NA	NA	NA	NA	NA	NA	NA	NA	NA	NA	NA	NA	46,XY	NA	2	130 KB	Hg 19	1p36.33p36.31 (nt 759762-5578149)x1	1p	Del	4,82 Mb	de novo	Pat	>0,99	X	no overlapping dels	many, pathogenic	HI genes	>100 overlapping with 1p36 deletion syndrome
138	M	negative	5	Generalized (epileptic spasms)	Abnormal	positive	ASD	poor organization of background activities with interictal epileptiform discharges	abnormal: Enlarged subarachnoid-space	yes	216	tonic seizures	poor organization of background activities with interictal epileptiform discharges	DEE	P	InvDup15		NA	NA	NA	NA	NA	NA	NA	NA	NA	NA	NA	NA	NA	NA	NA	InvDup15. 47 (xy) + idic(15)(q.11.4), ish idic(15)(q11.4), (D15ZI++, SNRPN++)	InvDup15. 47 (xy) + idic(15)(q.11.4), ish idic(15)(q11.4), (D15ZI++, SNRPN++)	0	NA	NA	NA	NA	NA	NA	NA	NA	NA	NA	NA	NA	NA	NA
139	M	negative	7	Generalized (epileptic spasms)	Abnormal	positive	no	Hypsarrhythmia	abnormal: Malformations of cortical development	yes	228	tonic seizures	poor organization of background activities with interictal epileptiform discharges	DEE	P	46,XY,del(17p13.3) including LIS1: NM_000430.4 (Miller-Dieker syndrome)	Sanger/MLPA	NA	NA	NA	NA	NA	NA	NA	NA	NA	NA	NA	NA	NA	NA	NA	NA	NA	2	NA	NA	hete 17p13.3 deletion	17p	Del	NA	de novo	pat	NA	NA	NA	NA	NA	METT10D-LIS1-KIAA0664
140	F	positive for epilepsy	0	Focal	Abnormal	positive	Behavior disorder	excess slow activity	abnormal: White matter abnormalities	no	300	seizure free	poor organization of background activities	Epilepsy	P	46,XX, del(1p36) previously reported in Carter et al., 2019	NA	NA	NA	NA	NA	NA	NA	NA	NA	NA	NA	NA	NA	NA	NA	NA	46,XX,del(1)(p36.32pter)	46,XX,del(1)(p36.32pter)	2	130 Kb	19	1p36.33p36.31 (852863-6586972)x1	1p	Del	5,73 Mb	de novo	Pat	>0,99	X	no overlapping dels	many pathogenic deletions overlapping with the 1p36 dletion syndrome region	1p36 region HI	>100 genes
141	M	negative	6	Generalized	Abnormal	positive	no	na	abnormal: Cerebellar hypoplasia	yes	324	focal and generalized seizures	poor organization of background activities	DEE	P	46,XY,dup(Xq28) Xq28 Duplication Syndrome	no	NA	NA	NA	NA	NA	NA	NA	NA	NA	NA	NA	NA	NA	NA	NA	46,XY	normal	2	130 Kb	18	Xq28(152850692-153059427)x2; 12p12,2(20923732-21268589)x1	Xq / 12p	Dup / Del	209 Kb e 345 Kb	mat	Pat/ Ben	first one: pathogenic (includes MECP2), inherited from the mother (deleted allele is inactivated 99:1). The second one is likely benign (many overlapping ones reported in DGV)	X	hg18	hg18	hg18	hg18
142	F	negative	8	Febrile seizures	Abnormal	positive	Behavior disorder	na	abnormal	no	504	seizure free	poor organization of background activities	Epilepsy	P	46,XX,dup(11)(q23.3q25)	NA	NA	NA	NA	NA	NA	NA	NA	NA	NA	NA	NA	NA	NA	NA	NA	46,XX	normal	2	130 Kb	19	11q23.3q25 (116973424-134868407)x3, de novo	11q	Dup	17,9 Mb	de novo	Pat	P (includes many genes)	X	one overlapping dup is reported	many duplications reported, both inherited and de novo	no genes TS	>100 genes (none TS)
143	F	negative	18	Generalized (atypical seizures)	Abnormal	positive	Behavior disorder	na	Normal	no	600	atypical absence	poor organization of background activities with interictal epileptiform discharges	Epilepsy	P	Angelman syndrome 46,XX,del(15)(q11q13)	NA	NA	NA	NA	NA	NA	NA	NA	NA	NA	NA	NA	NA	NA	NA	NA	NA	NA	0	NA	NA	15q11q13 deletion with methylation test	NA	NA	NA	NA	NA	NA	NA	NA	NA	NA	NA
144	M	positive	7	Generalized (atonic seizures)	Abnormal	positive	2 ?	na	Normal	yes	516	seizure free	poor organization of background activities with interictal epileptiform discharges	Epilepsy	P	Angelman syndrome 46,XY,del(15)(q11q13)		NA	NA	NA	NA	NA	NA	NA	NA	NA	NA	NA	NA	NA	NA	NA	NA	NA	0	NA	NA	15q11q13 deletion with methylation test	NA	NA	NA	NA	NA	NA	NA	NA	NA	NA	NA
145	M	positive	22	Generalized (atypical seizures)	Abnormal	positive	Behavior disorder	Generalized discharges	Normal	no	24	seizure free	poor organization of background activities with or without interictal epileptiform discharges	Epilepsy	P	Angelman syndrome 46,XY,del(15)(q11q13)		NA	NA	NA	NA	NA	NA	NA	NA	NA	NA	NA	NA	NA	NA	NA	NA	NA	2	NA	NA	del 15q11.2-q.13.1	15q	Del	NA	de novo	pat	NA	NA	NA	NA	NA	NA
146	M	negative	36	Generalized (atonic seizures)	Abnormal	positive	Behavior disorder	na	NA	no	552	seizure free	poor organization of background activities with or without interictal epileptiform discharges	Epilepsy	P	UBE3A: NM_130839.5: c. 1347_1348delGA (p.Asn450Glnfs*23)	NGS	1	F	de novo	Pat	Pat	NU	NR	Pat	NA	NR	0.21	4.4	Pat	NA		46,XY	NA	1	130 KB	NA	Normal	NA	NA	NA	NA	NA	NA	NA	NA	NA	NA	NA
147	M	negative	18	Generalized (atypical seizures)	Abnormal	positive	Behavior disorder	na	NA	yes	348	atypical absence	Generalized discharges	Epilepsy	P	UBE3A: NM_130839.5: c.3086ins4	Sanger	1		NA	Pat	NA	NA	NA	NA	NA	NA	0.21	4.4	NA	NA	NA	NA	NA	0	NA	NA	NA	NA	NA	NA	NA	NA	NA	NA	NA	NA	NA	NA
148	F	positive	24	Generalized (myoclonic seizures)	Abnormal	positive	Behavior disorder	excess slow activity	Normal	no	156	seizure free	normal	Epilepsy	P	Angelman syndrome 46,XX,del(15)(q11q13)		NA	NA	NA	NA	NA	NA	NA	NA	NA	NA	NA	NA	NA	NA	NA	NA	NA	2	NA	NA	15q deletion	15q	Del	NA	NA	Pat	NA	NA	NA	NA	NA	NA
149	M	positive	6	Generalized (atypical seizures)	Abnormal	positive	?	poor organization of background activities with or without interictal epileptiform discharges	Normal	yes	456	focal seizures	poor organization of background activities with interictal epileptiform discharges	Epilepsy	P	Angelman syndrome 46,XY,del(15)(q11q13)		NA	NA	NA	NA	NA	NA	NA	NA	NA	NA	NA	NA	NA	NA	NA	NA	NA	2	NA	NA	15q11-13 deletion de novo on the maternal chromosome	15q	Del	NA	de novo	Pat	NA	NA	NA	NA	NA	NA
150	M	positive for epilepsy and ID	6	Generalized	Abnormal	positive	ASD	Multifocal discharges	abnormal: cerebellar atrophy	yes	161			DEE	VUS	46,XY,dup(2p21) 46,XY,dup(16p13.3)	NA	NA	NA	NA	NA	NA	NA	NA	NA	NA	NA	NA	NA	NA	NA	2	NA	Usato Hg 19	2p21(45471076_45961582)x3; 16p13.3(2227976_2649770)x3	2p/ 16p	Dup / Dup	490 Kb / 422 Kb	NA	VUS/ VUS	2p21(45471076_45961582)x3: 0.15 ; 16p13.3(2227976_2649770)x3 0,45. both VUS	X	4 cases	many cases, also inherited	no HI/TS	no OMIM
151	M	negative	5	Focal	Normal	negative	no	excess slow activity	Normal	no	24	seizure free	normal	Epilepsy	VUS	SCN2A: NM_001040142.2: c.3385G	hete for c.3385G>A , paternally inherited	NA	NA	NA	NA	NA	NA	NA	NA	NA	NA	NA	NA	NO	NO	0	NA	NA	NA	NA	NA	NA	NA	NA	NA	NA	NA	NA	NA	NA
152	M	positive for febrial seizures, epilepsi, speech delay and emicrania	28	Febrile seizures	Normal	negative	no	normal	Normal	no	96	seizure free	NAP EEG in sonno: during sleep isolated spikes over the left central area and sharp waves over the mid-anterior regions	Epilepsy	VUS	SCN1A: NM_001165963.4: c.99G>C(K33N)	hete c.99G>C(K33N)(maternally inherited)	VUS	VUS	VUS	NR	NR	VUS	NR	0.07	5.22	Pat	LB	Su SNAP maggior parte delle variante sono neutre in questa posizione. Su ClinVar vicine sono VUS. Non in dominio Funzionale.	NO	NO	0	NA	NA	NA	NA	NA	NA	NA	NA	NA	NA	NA	NA	NA	NA
153	M	positive for epilepsy and ID	24	Generalized (absence)	Normal	positive		Generalized discharges	Normal	no	150	Seizure free on monotherapy with valproate acid	normal	Epilepsy	VUS	MTOR: [NM_004958.3] c.4472G>T, p.Gly1491Val	(c.4472G>T, p.(Gly1491Val) (VUS)	VUS	VUS	NU	NR	NR	NR	NR	0.18	7.02	Pat	Ben	Su ClinVar altra sost. Su stesso AA in clinvar è VUS.	NO	NO	1	NA	NA	Normal	NA	NA	NA	NA	NA	NA	NA	NA	NA	NA	NA
154	F	positive for epilepsy, ID and bipolar disorder	23	Generalized	Abnormal	positive	ASD	Generalized discharges	abnormal: white matter involvement	yes	228	absence	poor organization of background activities with interictal epileptiform discharges	DEE	VUS	SIK1: NM_173354.5: c.718C>T, p.Arg240Cys		NA	NA	NA	NA	NA	NA	NA	NA	NA	NA	NA	NA	46,XX	SI	1	NA	NA	Normal	NA	NA	NA	NA	NA	NA	NA	NA	NA	NA	NA
155	F	positive for CADASIL	36	Generalized (myoclonic-atonic)	normal	negative	inattention	normal	Normal	yes	87	Generalized seizures	Attività lenta + anomalie multifocali (in sonno anomalie a tipo di PL, POL e PP-OL isolate ord organizzate in bouffeès)	DEE	VUS	WDR45: NM_007075.3: c.1078G>T, p.(Asp360Tyr)	hete c.1078G>T, p.(Asp360Tyr), VUS (ENST00000376368)	VUS-LP	VUS	NU	NR	NR	VUS	NR	0.21	2.02	Pat	Pat		NO	NO	0	NA	NA	NA	NA	NA	NA	NA	NA	NA	NA	NA	NA	NA	NA
156	M	negative	13	Focal	Normal	positive	no	Multifocal discharges	abnormal: malformation (a suspected polymicrogyria)	no	24	seizure free on monotherapy with carbamazepine	Focal discharges	Epilepsy	VUS	46,XY,del(22q11.21)	NA	NA	NA	NA	NA	NA	NA	NA	NA	NA	NA	NA	NA	NO	NO	2	100 KB	NA	22q11.21 microdeletion inherited form father	22q	Del	NA	pat	unclassifiable	NA	NA	NA	NA	NA	NA
157	M	negative	0	Focal	Normal	positive	no	excess slow activity	Normal	yes	60	focal motor seizures	Multifocal discharges	Epilepsy	VUS	GRIN2A: NM_001134407.3: c.459G>C, p.Gln153His	c.459G>C,p.Gnl153His	VUS	VUS	NU	NR	NR	VUS	Rip	0.19	2.83	Pat	Pat	one record on GnomAD, predictive tools report it as damaging. Incomplete penetrance.	46,XY con microdelezione del braccio lungo del cr Y	NO	1	NA	NA	Normal	NA	NA	NA	NA	NA	NA	NA	NA	NA	NA	NA
158	F	negative	24	Febrile seizures	Normal	positive	Obsessive traits, hyperactivity, ideomotor slowing and irritability	normal	Normal	no	156	Atypical absence, tonic and focal motor seizures	poor organization of background activities with interictal epileptiform discharges	Epilepsy	VUS	KCNMA1: [NM_001161352.1]: c.413C>T, p.Ala138 Val	homo KCNMA1 c.413C>T p.(Ala138 Val), (VUS)	LB	Ben	NU	LB	LB	Ben	Rip	0.28	5.06	Pat	Ben	reported 150 times on gnomad	NO	NO	1	NA	NA	Normal	NA	NA	NA	0	NA	NA	NA	NA	NA	NA	NA
159	M	positive for ID	30	Febrile seizures	Abnormal	negative	Hyperactivity	normal	Normal	yes	54	focal motor seizures	disorganized background activity with/without focal or generalized discharges	DEE	VUS	HUWE1: NM_031407.7: c.413C>T, p.Ala138Val	c.3547T>G (exon 32) (p.Ser1183Ata)	LB-VUS	VUS	NU	NR	NR	vus	NR	0.06	8.87	Pat	Ben	on Gnomad a different substitution on the same position is reported twice. Franklin: benign.	NO	NO	2	NA	19	GRCh37: dup 4q3.3 (750 kb), maternally inherited; dup 6q15 (550 kb), maternally inherited	4q	Dup / Dup	750 Kb / 550 Kb	2, mat /2, mat	NON CLASSIFICABILE	NA	NA	NA	NA	NA	NA
160	M	positive for epilepsy	14	Febrile seizures	Normal	negative	no	normal	Normal	no	111	seizure free	disorganized background activity with/without focal or generalized discharges	Epilepsy	VUS	HCN1 : NM_021072.4: c.1232A > G, p.Tyr411Cys	c.1232A > G (p.Tyr411Cys) hete (paternally inherited)	VUS	VUS	NU	NR	NR	VUS	NR	0.18	3.66	NA	NA		NO	NO	1	NA	NA	Normale	NA	NA	NA	NA	NA	NA	NA	NA	NA	NA	NA
161	F	negative	1	Generalized (myoclonic)	Abnormal	positive	no	NA	abnormal: cerebellar atrophy with associated cerebral atrophy	yes	336	focal motor seizures	disorganized background activity with/without focal or generalized discharges	DEE	VUS	1. SCN1A: NM_001165963.4: c.419C>T, p.Thr140Ile 2. HDAC4: NM_001378414.1: c.928C>A, p.Val310Ile	2 hete variants c.419C>T – p.Thr140Ile in SCN1A, c.928C>A (c.928G>A?)–p.Val310Ile in HDAC4	VUS-LP/LB	VUS/VUS	NU	NR/VUS	NR/NR	VUS/VUS	NR/Rip	0,07/0,05	5,22/2,93	Pat/Pat	Pat/Ben	SCN1A: a different substitution of the same aminoacid is reported as VUS on ClinVar. HDAC4: reported 27 times on Gnomad, predicted as benign.	46,XX	NO	1	NA	NA	Normale	NA	NA	NA	NA	NA	NA	NA	NA	NA	NA	NA
162	M	positive for epilepsy, febrile seizures and ASD	16	Status epilepticus	Normal	negative	Behavior disorder (hyperactivity)	non-convulsive status epilepticus	Normal	no	88	Seizure free with monotherapy with valproate acid	normal	Epilepsy	VUS	1. DOCK3: NM_004947.5: c.3884G>A, p.Arg1295Gln 2. DOCK3: NM_004947.5: c.5500+6G>A	(c.3884G>A, p.Arg1295Gln; c.5500+6G>A), maternally inherited, VUS	VUS/VUS	VUS/VUS	NU	NR/NR	NR/NR	VUS/NA	NR/NR	0.72	1.43	Pat/NA	Pat/NA	both maternally inherited, phenotype not suggestive	NO	NO	1	210 KB - 120 KB (nelle regioni associate a sindromi da microdel e microdupl)	NA	Normale	NA	NA	NA	NA	NA	NA	NA	NA	NA	NA	NA
163	F	positive	0	Generalized	Abnormal	positive	no	NA	abnormal: periventricular leucomalacia	yes	456	focal motor seizures	disorganized background activity with/without focal or generalized discharges	DEE	VUS	46,Xxdel(16p13.11)	NA	NA	NA	NA	NA	NA	NA	NA	NA	NA	NA	NA	NA	46,XX	NA	2	NA	Hg 19	16p13.11 (15039224-15062247)x1, pat	16p	Del	23 Kb	pat	VUS	0.7	X	many reported dels	many reported dels	gene NPIP not HI	gene NPIP not HI
164	M	negative	5	Febrile seizures	Normal	negative	no	Normal	Normal	no	324	seizure free	normal	Epilepsy	VUS	SCN1A: NM_001165963.4: (c.5717T>A) p.I1906N	SCN1A (hete, exon 26 (c.5717T>A) p.I1906N	VUS	VUS	NU	NR	VUS	VUS	NR	0.07	5.22	Pat	Pat		46,XY	NA	0	NA	NA	NA	NA	NA	NA	NA	NA	NA	NA	NA	NA	NA	NA
165	F	negative	36	Generalized (atypical absencess)	Normal	positive	no	NA	Normal	no	384		slow background with multifocal interictal discharges	Epilepsy	VUS	46,XX,del(16p13.3)	NA	NA	NA	NA	NA	NA	NA	NA	NA	NA	NA	NA	NA	NA	NA	2	130 KB	Hg 19	16p13.3(824069-1125151)x1, mat	16p	Del	301 Kb	mat	VUS	VUS (no reported similar dels)	X	no overlapping dels	many reported dels (but bigger)	no HI genes	10, (no HI)
166	F	negative	15	Febrile seizures	Abnormal	positive	aggressive behavior	NA	abnormal: white matter involvement	yes	504	focal motor seizures	generalized discharges	Epilepsy	VUS	CLCN2: NM_004366.6: c.1783T>C: p.Cys595Arg; COL4A3BP: NM_001379029.1: c.979+7T>C; SLC9A6: NM_001379110.1: c.37C>T, p.Arg13Cys	SLC9A6: c.37C>T,het, pat, benign (p.Arg13Cys); COL4A3BP: c.979+7T>C,het,mat, likely benign; CLCN2 c.1783T>C, het, mat, VUS (p.Cys595Arg).	Ben/LB/VUS	VUS/VUS/VUS	NU	NR/NR/NR	NR/NR/NR	LP/NA/LP	NR/NR/NR	0,21/0,36/0,77	2,95/2,36/0,65	Ben/NA/Pat	Pat/NA/Pat	hete variant in PNKP paternally inherited (patogenetic, AR); del/dup PNKP: normal. SLC9A6: is lacking aminoacid 13 in isoform 3.	NA	NA	1	NA	NA	Normal	NA	NA	NA	NA	NA	NA	NA	NA	NA	NA	NA
167	F	negative	36	status epilepticus	Normal	negative	no	Focal discharges	Normal	no	300	Seizure-free on monotherapy with carbamazepine	normal	Epilepsy	VUS	SCN8A: NM_001330260.2: c.4697C>T, p.Thr1566Ile	c.4697C>T;p.T1566I in SCN8A	VUS	VUS	NU	NR	VUS	VUS	NR	0.13	7.64	Pat	Pat		46,XX	NA	0	NA	NA	NA	NA	NA	NA	NA	NA	NA	NA	NA	NA	NA	NA
168	M	negative	13	Generalized	Abnormal	positive	Behavior disorder	NA	abnormal: hypoplastic cerebellum and corpus callosum	no	252	Seizure-free on therapy with oxcarbazepine and levetiracetam	slow background with focal discharges	Epilepsy	VUS	46,XY,del(16p13.2)	NA	NA	NA	NU	NA	NA	NA	NA	NA	NA	NA	NA	NA	46,XY	NA	2	30 KB	19	16p13.2 (6486484-7094767)x1, mat	16p	Del	248 Kb	mat	VUS	NA	X	many dels in this region	NA	NA	NA
